# Supplementary material for: Identification of the asymptomatic Plasmodium falciparum and Plasmodium vivax gametocyte reservoir under different transmission intensities
Source: PLoS Negl Trop Dis. 2021 Aug 27;15(8):e0009672. doi: 10.1371/journal.pntd.0009672 (PMC8428688; doi:10.1371/journal.pntd.0009672)
Supplement: S1 Data — (TXT) [file pntd.0009672.s001.txt]

id	survey	survey_num	gender	age_group	Pfagpos_LM	Pvagpos_LM	Pf_copies	Pf_PCR_pos	pfs25_copies	Pf_gam_pos	pvs25_copies	Pv_copies	Pv_PCR_pos	Pv_gam_pos	fever_measuredReported2d	malariaAntimal_last2weeks	Pv_multiclone	Pf_multiclone
XMZ-1	PNG2010	1	1	4	0	0	0	0				0	0		0	1
XMZ-10	PNG2010	1	0	1	0	0	0	0				0	0		0	0
XMZ-100	PNG2010	1	1	3	0	0	3.14	1	0	0		0	0		0	0		0
XMZ-1000	PNG2010	1	0	1	0	0	0	0				0	0		1	0
XMZ-1001	PNG2010	1	0	4	0	0	0	0				0	0		1	0
XMZ-1002	PNG2010	1	0	2	1	0	15.02	1	36.6	1		0	0		0	0		0
XMZ-1003	PNG2010	1	0	4	0	0	0	0				0	0		0	0
XMZ-1004	PNG2010	1	0	2	0	0	0	0				0	0		0	0
XMZ-1005	PNG2010	1	1	2	0	0	0	0				0	0		1	1
XMZ-1006	PNG2010	1	0	1	0	0	0	0			0	17.88	1	0	1	1	0
XMZ-1007	PNG2010	1	0	4	0	0	0	0				0	0		0	0
XMZ-1008	PNG2010	1	1	1	0	0	0	0				0	0		1	0
XMZ-1009	PNG2010	1	1	1	0	0	0	0				0	0		0	0
XMZ-101	PNG2010	1	1	2	0	0	0	0				0	0		0	0
XMZ-1010	PNG2010	1	0	4	0	0	0	0				0	0		0	0
XMZ-1011	PNG2010	1	0	2	0	0	0	0				0	0		0	0
XMZ-1012	PNG2010	1	1	4	0	0	0	0				0	0		0	0
XMZ-1013	PNG2010	1	0	4	0	0	0	0				0	0		0	0
XMZ-1014	PNG2010	1	1	3	0	0	0	0				0	0		1	0
XMZ-1015	PNG2010	1	0	1	0	0	0	0				0	0		1	0
XMZ-1016	PNG2010	1	1	4	0	0	0	0				0	0		0	0
XMZ-1017	PNG2010	1	1	4	0	0	0	0				0	0		0	0
XMZ-1018	PNG2010	1	0	4	0	0	0	0				0	0		0	0
XMZ-1019	PNG2010	1	0	1	0	0	0	0				0	0		0	0
XMZ-102	PNG2010	1	0	2	0	0	0	0			0	0.964	1	0	0	0	0
XMZ-1020	PNG2010	1	0	4	0	0	0	0				0	0		0	0
XMZ-1021	PNG2010	1	1	4	0	0	0	0				0	0		0	0
XMZ-1022	PNG2010	1	1	4	0	0	1.002	1	0	0		0	0		0	0		0
XMZ-1023	PNG2010	1	0	4	0	0	0	0				0	0		0	0
XMZ-1024	PNG2010	1	0	3	0	0	0	0				0	0		0	0
XMZ-1025	PNG2010	1	1	1	1	0	466	1	153.2	1		0	0		1	0		0
XMZ-1026	PNG2010	1	1	4	0	0	0	0				0	0		1	1
XMZ-1027	PNG2010	1	0	4	0	0	0.696	1	0.354	1		0	0		0	0		0
XMZ-1028	PNG2010	1	0	2	0	0	55.6	1	0	0		0	0		1	0		1
XMZ-1029	PNG2010	1	0	2	0	0	0	0				0	0		0	0
XMZ-103	PNG2010	1	1		0	0	77.8	1	0	0	0	0.788	1	0	0	0	1	0
XMZ-1030	PNG2010	1	0	1	1	0	181.4	1	23.8	1		0	0		1	0		1
XMZ-1031	PNG2010	1	0	4	0	0	0	0				0	0		0	0
XMZ-1032	PNG2010	1	0	2	0	0	0	0				0	0		0	0
XMZ-1033	PNG2010	1	1	4	0	0	1.19	1	0	0	0	5	1	0	0	0	0
XMZ-1034	PNG2010	1	0	2	0	0	0	0				0	0		1	0
XMZ-1035	PNG2010	1	0	2	0	1	0	0			2.64	27.4	1	1	1	0	1
XMZ-1036	PNG2010	1	1	4	0	0	0	0				0	0		0	0
XMZ-1037	PNG2010	1	0	2	1	0	4.44	1	1.924	1		0	0		0	0		0
XMZ-1038	PNG2010	1	1	1	0	0	0	0				0	0		0	0
XMZ-1039	PNG2010	1	0	4	0	0	0	0				0	0		0	0
XMZ-104	PNG2010	1	0		0	0	0	0				0	0		1	0
XMZ-1040	PNG2010	1	0	2	0	0	0	0				0	0		0	0
XMZ-1041	PNG2010	1	0	4	0	0	0	0				0	0		0	0
XMZ-1042	PNG2010	1	0	4	0	0	0	0				0	0		0	0
XMZ-1043	PNG2010	1	0	2	0	0	0	0				0	0		0	0
XMZ-1044	PNG2010	1	0	1	0	0	0	0				0	0		0	1
XMZ-1045	PNG2010	1	1	4	0	0	0	0				0	0		1	1
XMZ-1046	PNG2010	1	0	4	0	0	0	0				0	0		1	0
XMZ-1047	PNG2010	1	0	1	0	0	0	0				0	0		0	0
XMZ-1048	PNG2010	1	0	4	0	0	6.32	1	0	0	0	1.746	1	0	0	0	0	1
XMZ-1049	PNG2010	1	0	2	0	0	0	0				0	0		0	0
XMZ-105	PNG2010	1	1	2	0	0	0	0				0	0		0	0
XMZ-1050	PNG2010	1	0	1	0	0	5.64	1	1.464	1		0	0		1	0		0
XMZ-1051	PNG2010	1	0	1	0	1	0	0			58.4	176.6	1	1	0	0	0
XMZ-1052	PNG2010	1	0	1	1	0	59600	1	314	1		0	0		0	0		1
XMZ-1053	PNG2010	1	1	4	0	0	0	0				0	0		0	0
XMZ-1054	PNG2010	1	1	4	0	0	0	0				0	0		0	0
XMZ-1055	PNG2010	1	0	4	0	0	0	0				0	0		0	0
XMZ-1056	PNG2010	1	0	2	0	0	0	0			0	11.42	1	0	0	0	0
XMZ-1057	PNG2010	1	0	1	0	0	0	0			0	0.928	1	0	0	0	0
XMZ-1058	PNG2010	1	0	4	0	0	0	0				0	0		0	0
XMZ-1059	PNG2010	1	1	4	0	0	0	0				0	0		1	0
XMZ-106	PNG2010	1	1	2	0	0	0	0				0	0		0	0
XMZ-1060	PNG2010	1	0	2	1	1	1486	1	32.8	1	27	44.2	1	1	0	0	1	1
XMZ-1061	PNG2010	1	1	4	0	0	0	0				0	0		0	0
XMZ-1062	PNG2010	1	0	4	0	0	0	0				0	0		0	0
XMZ-1063	PNG2010	1	0	4	0	0	0	0				0	0		0	0
XMZ-1064	PNG2010	1	1	2	0	0	0	0				0	0		0	0
XMZ-1065	PNG2010	1	0	1	0	0	0	0				0	0		0	0
XMZ-1066	PNG2010	1	0	4	0	0	0	0				0	0		0	0
XMZ-1067	PNG2010	1	1	1	0	0	0	0				0	0		0	0
XMZ-1068	PNG2010	1	0	4	0	0	0	0				0	0		0	0
XMZ-1069	PNG2010	1	1	4	0	0	0	0				0	0		0	0
XMZ-107	PNG2010	1	0	2	0	0	0	0				0	0		0	0
XMZ-1070	PNG2010	1	0	4	1	0	43600	1	0.62	1		0	0		0	0		0
XMZ-1071	PNG2010	1	0	1	0	0	0	0				0	0		0	0
XMZ-1072	PNG2010	1	1	4	0	0	0	0			0	0.586	1	0	0	0	0
XMZ-1073	PNG2010	1	1	4	0	0	0	0				0	0		0	0
XMZ-1074	PNG2010	1	0	4	0	0	0	0				0	0		0	0
XMZ-1075	PNG2010	1	0	4	0	0	0	0				0	0		0	0
XMZ-1076	PNG2010	1	0	2	0	0	0	0			0	3.54	1	0	0	0	1
XMZ-1077	PNG2010	1	0	2	0	0	9.16	1	0	0	0	3.08	1	0	0	0	0
XMZ-1078	PNG2010	1	0	4	0	0	0	0				0	0		0	0
XMZ-1079	PNG2010	1	0	1	0	0	0	0				0	0		0	0
XMZ-108	PNG2010	1	1	1	1	0	0	0				0	0		0	0
XMZ-1080	PNG2010	1	1	4	0	0	0	0				0	0		0	0
XMZ-1081	PNG2010	1	0	4	0	0	0	0				0	0		0	0
XMZ-1082	PNG2010	1	0	2	0	0	0	0			0	0.946	1	0	0	0	1
XMZ-1083	PNG2010	1	0	2	0	0	0	0				0	0		0	0
XMZ-1084	PNG2010	1	1	1	0	1	0.84	1	0	0	5.42	8.26	1	1	0	0	1
XMZ-1085	PNG2010	1	0	4	0	0	0	0				0	0		1	0
XMZ-1086	PNG2010	1	1	3	1	0	34800	1	1.874	1		0	0		1	0		0
XMZ-1087	PNG2010	1	1	2	1	0	1066	1	13.28	1		0	0		1	0		0
XMZ-1088	PNG2010	1	1	1	0	1	0	0			0.802	6.08	1	1	0	0	0
XMZ-1089	PNG2010	1	1	4	0	0	4.88	1	0	0		0	0		0	0		0
XMZ-109	PNG2010	1	1	1	0	0	0	0				0	0		0	0
XMZ-1090	PNG2010	1	1	4	0	0	0	0				0	0		0	0
XMZ-1091	PNG2010	1	0	4	0	0	0	0				0	0		0	0
XMZ-1092	PNG2010	1	0	4	0	0	0	0			0	1.298	1	0	0	0	0
XMZ-1093	PNG2010	1	1	1	0	0	0	0				0	0		0	0
XMZ-1094	PNG2010	1	0	2	0	0	0	0				0	0		0	0
XMZ-1095	PNG2010	1	0	1	0	0	0	0				0	0		0	0
XMZ-1096	PNG2010	1	0	4	0	0	0.05	1	2.18	1		0	0		0	1
XMZ-1097	PNG2010	1	0	1	0	0	0	0				0	0		0	0
XMZ-1098	PNG2010	1	0	4	0	0	0	0				0	0		0	0
XMZ-1099	PNG2010	1	1	1	0	0	0	0				0	0		0	0
XMZ-11	PNG2010	1	1	1	0	0	0	0				0	0		1	1
XMZ-110	PNG2010	1	1		0	0	0	0				0	0		0	0
XMZ-1100	PNG2010	1	1	4	0	0	0	0				0	0		0	0
XMZ-1101	PNG2010	1	1	2	0	1	0	0			2.28	6.78	1	1		0	0
XMZ-1102	PNG2010	1	0	2	0	0	0	0				0	0		0	0
XMZ-1103	PNG2010	1	0	4	0	0	0	0				0	0		0	0
XMZ-1104	PNG2010	1	0	3	0	0	0	0				0	0		0	0
XMZ-1105	PNG2010	1	0	2	0	1	0	0			0.516	22.2	1	1	0	0	1
XMZ-1106	PNG2010	1	0	4	0	0	0	0				0	0		0	0
XMZ-1107	PNG2010	1	1	4	0	0	0	0			0	0.594	1	0	0	0	0
XMZ-1108	PNG2010	1	0	1	0	0	0	0				0	0		0	0
XMZ-1109	PNG2010	1	1	4	0	0	0	0				0	0		0	0
XMZ-111	PNG2010	1	0		0	0	0	0				0	0		0	0
XMZ-1110	PNG2010	1	1	4	0	0	0	0				0	0		0	0
XMZ-1111	PNG2010	1	1	4	0	0	0	0				0	0		0	0
XMZ-1112	PNG2010	1	1	2	0	0	1500	1	0.782	1		0	0		1	0		0
XMZ-1113	PNG2010	1	0	4	0	0	0	0				0	0		0	0
XMZ-1114	PNG2010	1	1	2	0	0	0	0			0	12.32	1	0	0	0	0
XMZ-1115	PNG2010	1	0	1	0	0	1.542	1	0	0		0	0		1	0
XMZ-1116	PNG2010	1	0	2	0	1	0	0			0	8.92	1	0	0	0	0
XMZ-1117	PNG2010	1	0	4	0	0	0	0				0	0		1	0
XMZ-1118	PNG2010	1	0	4	0	0	0	0				0	0		0	0
XMZ-1119	PNG2010	1	0	4	0	0	0	0				0	0		0	0
XMZ-112	PNG2010	1	1	2	0	0	0	0				0	0		0	0
XMZ-1120	PNG2010	1	1	4	0	0	0	0				0	0		0	0
XMZ-1121	PNG2010	1	0	4	0	0	0	0				0	0		0	0
XMZ-1123	PNG2010	1	0	1	0	0	0	0			0	0.594	1	0	0	0	0
XMZ-1124	PNG2010	1	0	1	0	1	0	0			0.476	25	1	1	0	0	1
XMZ-1125	PNG2010	1	0	4	0	1	358	1	0	0	6.7	32	1	1	0	0	1	1
XMZ-1126	PNG2010	1	1	4	0	0	0	0				0	0		0	0
XMZ-1127	PNG2010	1	0		0	0	0	0			0	30	1	0	0	0	0
XMZ-1128	PNG2010	1	0	4	0	0	0	0				0	0		0	0
XMZ-1129	PNG2010	1	1	1	0	0	0	0				0	0		1	0
XMZ-113	PNG2010	1	0	2	0	0	0	0				0	0		0	0
XMZ-1130	PNG2010	1	1		0	0	0	0				0	0		0	0
XMZ-1131	PNG2010	1	1		0	0	0	0				0	0		0	0
XMZ-1132	PNG2010	1	0	4	0	0	0	0				0	0		0	0
XMZ-1133	PNG2010	1	0	4	0	0	0	0				0	0		1	1
XMZ-1134	PNG2010	1	0	2	0	0	0	0				0	0		0	0
XMZ-1135	PNG2010	1	1	2	0	0	0	0				0	0		0	0
XMZ-1136	PNG2010	1	0	4	0	0	0	0				0	0		0	0
XMZ-1137	PNG2010	1	1	3	0	0	0	0				0	0		0	0
XMZ-1138	PNG2010	1	0	3	0	0	0	0				0	0		0	0
XMZ-1139	PNG2010	1	0	2	0	0	0	0			0	0.988	1	0	0	0	1
XMZ-114	PNG2010	1	0	1	0	0	0	0				0	0		0	1
XMZ-1140	PNG2010	1	1	2	0	1	0	0			0.0654	0.208	1	1	0	0	0
XMZ-1141	PNG2010	1	1		0	0	0	0				0	0		0	0
XMZ-1142	PNG2010	1	0		0	0	0	0			0	1.762	1	0	0	0	1
XMZ-1143	PNG2010	1	0	4	0	0	0	0				0	0		0	0
XMZ-1144	PNG2010	1	0	1	0	0	0	0				0	0		1	0
XMZ-1145	PNG2010	1	0	4	0	0	0	0				0	0		0	0
XMZ-1146	PNG2010	1	0	1	0	0	0	0				0	0		1	0
XMZ-1147	PNG2010	1	1	1	0	0	0	0				0	0		0	0
XMZ-1148	PNG2010	1	0		0	0	0	0				0	0		0	0
XMZ-1149	PNG2010	1	0	4	0	0	0	0				0	0		0	0
XMZ-115	PNG2010	1	1	3	0	0	0.9020001	1	0.1886	1	0.546	8.58	1	1	0	0	0	0
XMZ-1150	PNG2010	1	0	2	0	0	0	0				0	0		0	0
XMZ-1151	PNG2010	1	1	4	0	0	0	0				0	0		0	0
XMZ-1152	PNG2010	1	0	2	0	0	0	0				0	0		0	0
XMZ-1153	PNG2010	1	0	2	0	0	0	0				0	0		0	1
XMZ-1154	PNG2010	1	0	4	0	0	0	0				0	0		0	0
XMZ-1155	PNG2010	1	0	2	0	0	0	0				0	0		1	0
XMZ-1156	PNG2010	1	1	1	0	0	0	0				0	0		0	0
XMZ-1157	PNG2010	1	0		0	0	0	0				0	0		0	0
XMZ-1158	PNG2010	1	1		0	0	0	0				0	0		0	0
XMZ-1159	PNG2010	1	1	4	0	0	0	0				0	0		0	0
XMZ-116	PNG2010	1	1	3	0	0	0.71	1	0	0		0	0		0	0
XMZ-1160	PNG2010	1	1	4	0	0	0	0				0	0		0	0
XMZ-1161	PNG2010	1	0	4	0	0	0	0				0	0		0	0
XMZ-1162	PNG2010	1	0	4	0	0	0	0				0	0		1	0
XMZ-1163	PNG2010	1	1	4	0	0	10.3	1	0	0		0	0		0	0		0
XMZ-1164	PNG2010	1	0	4	0	0	0	0				0	0		0	0
XMZ-1165	PNG2010	1	0	1	0	0	1.216	1	0	0		0	0		0	0
XMZ-1166	PNG2010	1	0	1	0	0	0	0				0	0		0	0
XMZ-1167	PNG2010	1	0	4	0	0	0	0				0	0		0	0
XMZ-1168	PNG2010	1	0	2	0	0	0	0				0	0		0	0
XMZ-1169	PNG2010	1	1	2	0	1	0	0			0	2.22	1	0	0	0	0
XMZ-117	PNG2010	1	0	3	0	0	0	0				0	0		0	0
XMZ-1170	PNG2010	1	0	1	0	0	0	0				0	0		0	0
XMZ-1171	PNG2010	1	0	2	0	0	0	0				0	0		0	0
XMZ-1172	PNG2010	1	1	4	0	0	0	0				0	0		0	0
XMZ-1173	PNG2010	1	0	4	0	0	0	0				0	0		0	0
XMZ-1174	PNG2010	1	0		0	0	0	0				0	0		0	0
XMZ-1175	PNG2010	1	1		1	0	51400	1	1.834	1		0	0		0	0		1
XMZ-1176	PNG2010	1	1	4	1	0	31.4	1	0	0		0	0		0	0		0
XMZ-1177	PNG2010	1	0	4	0	0	0	0				0	0		0	0
XMZ-1178	PNG2010	1	1	2	0	0	0	0				0	0		0	0
XMZ-1179	PNG2010	1	0	2	0	1	0	0			1.032	1.144	1	1	0	0	1
XMZ-118	PNG2010	1	0		0	0	0	0				0	0		1	1
XMZ-1180	PNG2010	1	1	1	0	0	0	0				0	0		0	0
XMZ-1181	PNG2010	1	0	1	1	0	6120	1	25	1		0	0		0	0		0
XMZ-1182	PNG2010	1	0	1	0	0	0.79	1	0	0		0	0		0	0
XMZ-1183	PNG2010	1	1	4	0	0	0	0				0	0		0	0
XMZ-1184	PNG2010	1	0	4	0	0	0.314	1	0	0	0	0.208	1	0	0	0	0
XMZ-1185	PNG2010	1	0	1	0	0	0	0				0	0		0	0
XMZ-1186	PNG2010	1	1	4	0	0	0	0				0	0		0	1
XMZ-1187	PNG2010	1	0	4	0	0	0	0				0	0		0	0
XMZ-1188	PNG2010	1	1	4	0	0	14.28	1	3.06	1		0	0		0	0		0
XMZ-119	PNG2010	1	1	2	0	0	0	0				0	0		0	0
XMZ-1190	PNG2010	1	1	4	0	0	2.16	1	3.02	1		0	0		0	0
XMZ-1191	PNG2010	1	1	4	0	0	0	0				0	0		0	0
XMZ-1192	PNG2010	1	1	4	0	0	1.452	1	0	0	0	0.59	1	0	0	0
XMZ-1193	PNG2010	1	1	4	0	1	0.256	1	0	0	2.8	3.08	1	1	0	0	1
XMZ-1194	PNG2010	1	0	4	0	0	0	0				0	0		0	0
XMZ-1195	PNG2010	1	0	3	0	0	226	1	2.1	1		0	0		0	0		0
XMZ-1196	PNG2010	1	1	3	0	0	0	0				0	0		0	0
XMZ-1197	PNG2010	1	1	2	0	1	0	0				0	0		0	0
XMZ-1198	PNG2010	1	0		0	0	0	0				0	0		0	0
XMZ-1199	PNG2010	1	1	4	0	0	0	0				0	0		0	0
XMZ-12	PNG2010	1	0		0	0	0	0				0	0		0	0
XMZ-120	PNG2010	1	0	2	0	0	0	0				0	0		0	0
XMZ-1200	PNG2010	1	0	4	0	0	0	0				0	0		0	0
XMZ-1201	PNG2010	1	0	4	0	0	0	0			0	2	1	0	0	0	0
XMZ-1202	PNG2010	1	0	4	0	0	0	0				0	0		0	0
XMZ-1203	PNG2010	1	1	2	1	0	96.8	1	3.56	1		0	0		0	0		0
XMZ-1204	PNG2010	1	1	2	0	0	0	0			0	2.48	1	0	0	0	0
XMZ-1205	PNG2010	1	1	4	0	0	0	0				0	0		0	0
XMZ-1206	PNG2010	1	1	1	0	0	0	0				0	0		0	0
XMZ-1207	PNG2010	1	1	4	0	0	0.59	1	0	0		0	0		0	0
XMZ-1208	PNG2010	1	1	4	0	0	0.46	1	0	0		0	0		0	0
XMZ-1209	PNG2010	1	1	4	0	0	0	0				0	0		1	0
XMZ-121	PNG2010	1	0	2	0	0	0	0				0	0		0	1
XMZ-1210	PNG2010	1	0	4	0	0	0.46	1	0	0		0	0		0	0
XMZ-1211	PNG2010	1	1	2	0	0	0	0				0	0		0	0
XMZ-1212	PNG2010	1	0	1	0	1	0	0			0	1.632	1	0	0	0	0
XMZ-1213	PNG2010	1	1	1	0	0	0	0				0	0		0	0
XMZ-1214	PNG2010	1	1	1	0	0	0	0				0	0		0	0
XMZ-1215	PNG2010	1	1	4	0	0	0	0				0	0		0	0
XMZ-1216	PNG2010	1	1	4	0	0	0	0				0	0		0	0
XMZ-1217	PNG2010	1	1	2	1	0	102	1	147.8	1		0	0		1	0		0
XMZ-1218	PNG2010	1	0	2	0	0	28.4	1	64.8	1		0	0		0	0		0
XMZ-1219	PNG2010	1	0	1	0	0	1.798	1	0	0		0	0		0	0
XMZ-122	PNG2010	1	1	1	0	0	0	0				0	0		0	0
XMZ-1220	PNG2010	1	1	4	0	0	5.32	1	0	0	0	0.364	1	0	0	0	0	0
XMZ-1221	PNG2010	1	1	4	0	0	0	0				0	0		0	0
XMZ-1222	PNG2010	1	1	3	1	1	53.4	1	0.191	1	0	0.1204	1	0	0	0	0	0
XMZ-1223	PNG2010	1	0	4	0	0	0	0				0	0		0	0
XMZ-1224	PNG2010	1	1	4	0	0	0.05	1	0	0		0	0		0	0
XMZ-1225	PNG2010	1	1	2	0	0	0	0				0	0		0	0
XMZ-1226	PNG2010	1	1	2	0	0	12.54	1	0	0		0	0		0	0		0
XMZ-1227	PNG2010	1	1	4	1	0	27.4	1	632	1		0	0		0	0		0
XMZ-1228	PNG2010	1	0	4	0	0	0	0				0	0		0	0
XMZ-1229	PNG2010	1	1	4	0	0	0.498	1	0	0		0	0		0	0
XMZ-123	PNG2010	1		1	0	0	0	0				0	0		0	0
XMZ-1230	PNG2010	1	0	3	0	0	0	0				0	0		0	0
XMZ-1231	PNG2010	1	0	3	0	0	1.722	1	0	0		0	0		0	0		0
XMZ-1232	PNG2010	1	0		0	0	0	0				0	0		0	0
XMZ-1233	PNG2010	1	1	1	0	0	0.892	1	0	0		0	0		0	0
XMZ-1234	PNG2010	1	0	4	0	0	0	0				0	0		0	0
XMZ-1235	PNG2010	1	0	1	0	0	0	0				0	0		0	0
XMZ-1236	PNG2010	1	1	2	0	0	0	0				0	0		0	0
XMZ-1237	PNG2010	1	1	4	0	0	0	0			0	0.93	1	0	0	0
XMZ-1238	PNG2010	1	1	4	0	0	0	0				0	0		0	0
XMZ-1239	PNG2010	1	1	4	1	0	196.4	1	0	0		0	0		0	0		0
XMZ-124	PNG2010	1	1	1	0	0	0	0				0	0		0	1
XMZ-1240	PNG2010	1	0	4	0	0	0.634	1	0	0		0	0		0	0
XMZ-1241	PNG2010	1	1	1	1	1	3500	1	13.42	1	29.8	43.8	1	1	0	0	0	0
XMZ-1242	PNG2010	1	1	1	0	0	0	0				0	0		0	0
XMZ-1244	PNG2010	1	0	4	0	0	0	0				0	0		0	0
XMZ-1245	PNG2010	1	0	3	0	1	1.07	1	0	0	3.68	3.48	1	1	0	0	1	0
XMZ-1246	PNG2010	1	0	3	0	1	11.44	1	0	0	16.96	116.6	1	1	0	0	0	0
XMZ-1247	PNG2010	1	1	2	0	0	0	0				0	0		0	0
XMZ-1248	PNG2010	1	0	1	0	0	0	0				0	0		0	0
XMZ-1249	PNG2010	1	1	1	0	0	0	0				0	0		0	0
XMZ-125	PNG2010	1	1		0	0	0	0				0	0		1	1
XMZ-1250	PNG2010	1	0	4	0	0	0	0				0	0		0	0
XMZ-1251	PNG2010	1	0	2	0	0	0	0			5.48	1.986	1	1	0	0	0
XMZ-1252	PNG2010	1	0	4	0	0	0	0				0	0		0	0
XMZ-1253	PNG2010	1	0	1	1	0	77400	1	2660	1		0	0		0	1		0
XMZ-1254	PNG2010	1	1	4	0	0	0	0				0	0		0	0
XMZ-1255	PNG2010	1	1	2	0	0	24	1	0.6	1		0	0		0	0		0
XMZ-1256	PNG2010	1	1	4	0	0	0	0				0	0		0	0
XMZ-1257	PNG2010	1	0	4	0	0	0	0				0	0		0	0
XMZ-1258	PNG2010	1	0	1	0	0	0	0				0	0		1	0
XMZ-1259	PNG2010	1	0	4	0	0	0.688	1	0	0		0	0		1	0
XMZ-126	PNG2010	1	0	3	0	0	0	0				0	0		0	1
XMZ-1260	PNG2010	1	0	4	0	0	0	0				0	0		0	0
XMZ-1261	PNG2010	1	0	4	0	0	0	0				0	0		0	0
XMZ-1262	PNG2010	1	0	3	0	0	0	0				0	0		0	0
XMZ-1263	PNG2010	1	0	2	0	0	0	0				0	0		0	0
XMZ-1264	PNG2010	1	1	1	0	0	0	0			0	0.434	1	0	0	0	0
XMZ-1265	PNG2010	1	1	1	0	0	0.492	1	0	0		0	0		0	0
XMZ-1266	PNG2010	1	0	1	0	0	0	0				0	0		1	0
XMZ-1267	PNG2010	1	1	4	0	0	0	0				0	0		0	0
XMZ-1268	PNG2010	1	1	4	0	1	0.462	1	0	0	0.246	2.34	1	1	0	0	0
XMZ-1269	PNG2010	1	0	4	0	0	0	0				0	0		0	0
XMZ-127	PNG2010	1	1	1	0	0	0	0				0	0		0	1
XMZ-1270	PNG2010	1	1	4	0	1	4.22	1	0	0	0.9020001	3.12	1	1	0	0	0	0
XMZ-1271	PNG2010	1	0	4	0	0	0	0				0	0		0	0
XMZ-1272	PNG2010	1	1	2	0	0	0	0				0	0		0	0
XMZ-1273	PNG2010	1	1	1	0	0	0	0				0	0		0	0
XMZ-1274	PNG2010	1	1	4	0	0	0	0				0	0		0	0
XMZ-1275	PNG2010	1	0	4	0	0	0	0				0	0		0	0
XMZ-1276	PNG2010	1	0	2	0	0	0	0				0	0		0	0
XMZ-1277	PNG2010	1	0	1	0	1	0	0			0.1738	9.2	1	1	0	0	0
XMZ-1278	PNG2010	1	0	1	0	1	0.702	1	0	0	4.72	43.6	1	1	0	0	0	0
XMZ-1279	PNG2010	1	1	1	0	1	0	0			3.84	25.4	1	1	0	0	0
XMZ-128	PNG2010	1	1	4	0	0	0	0				0	0		0	1
XMZ-1280	PNG2010	1	1	2	0	0	0	0				0	0		0	0
XMZ-1281	PNG2010	1	0	4	0	0	0	0				0	0		0	0
XMZ-1282	PNG2010	1	1	2	0	0	0	0			37.8	8.12	1	1	0	0	0
XMZ-1283	PNG2010	1	1	1	0	0	0	0				0	0		1	0
XMZ-1284	PNG2010	1	1	1	0	0	0	0				0	0		0	0
XMZ-1285	PNG2010	1	1	4	0	0	0	0				0	0		0	1
XMZ-1286	PNG2010	1	0	4	0	0	0	0				0	0		0	0
XMZ-1287	PNG2010	1	1	2	0	0	0	0			0	1.014	1	0	0	0	0
XMZ-1288	PNG2010	1	0	1	0	0	0	0				0	0		0	0
XMZ-1289	PNG2010	1	0	1	0	1	0	0			3940	1220	1	1	0	0	0
XMZ-129	PNG2010	1	0	4	0	0	0	0				0	0		0	0
XMZ-1290	PNG2010	1	0	1	1	0	396	1	16.32	1		0	0		0	0		1
XMZ-1291	PNG2010	1	1	4	0	0	1.43	1	0	0		0	0		0	0		1
XMZ-1292	PNG2010	1	0	4	0	0	1.828	1	0	0		0	0		0	0		0
XMZ-1293	PNG2010	1	0	4	0	0	0.412	1	0	0		0	0		0	0
XMZ-1294	PNG2010	1	1	1	0	0	0	0				0	0		0	0
XMZ-1295	PNG2010	1	0	4	0	0	0.05	1	5.06	1		0	0		0	0
XMZ-1296	PNG2010	1	1	4	0	0	0	0				0	0		0	0
XMZ-1297	PNG2010	1	0	4	0	0	0	0				0	0		0	0
XMZ-1298	PNG2010	1	1	4	0	0	0	0				0	0		0	0
XMZ-1299	PNG2010	1	0	4	0	0	16.28	1	10.64	1		0	0		1	0		0
XMZ-13	PNG2010	1	0	2	0	0	292	1	0.1608	1		0	0		1	1		0
XMZ-130	PNG2010	1	1		0	0	0	0				0	0		0	0
XMZ-1300	PNG2010	1	0	3	1	0	9.54	1	1604	1		0	0		0	0		1
XMZ-1301	PNG2010	1	1	3	1	1	35.6	1	0.1854	1	0.8979999	4.34	1	1	0	0	0	1
XMZ-1302	PNG2010	1	1	2	1	0	238	1	170.8	1		0	0		0	0		0
XMZ-1304	PNG2010	1	0	4	0	0	0.21	1	0	0		0	0		1	0
XMZ-1305	PNG2010	1	1	2	0	0	7.06	1	15.56	1		0	0		0	0		0
XMZ-1306	PNG2010	1	0	4	0	0	0	0				0	0		0	0
XMZ-1307	PNG2010	1	0	4	0	0	0	0				0	0		0	0
XMZ-1308	PNG2010	1	0	2	0	0	0	0				0	0		0	0
XMZ-1309	PNG2010	1	1	2	0	0	0	0				0	0		0	0
XMZ-131	PNG2010	1	1	4	0	0	0	0				0	0		0	0
XMZ-1310	PNG2010	1	0	1	0	1	0	0			5.66	6.34	1	1	0	0	0
XMZ-1311	PNG2010	1	1	1	1	0	1976	1	996	1		0	0		1	0		0
XMZ-1312	PNG2010	1	0	4	0	1	0	0			0.608	0.352	1	1	0	0	1
XMZ-1313	PNG2010	1	1	2	0	0	0	0				0	0		0	0
XMZ-1314	PNG2010	1	1	1	0	1	0	0			5.12	43	1	1	0	0	1
XMZ-1315	PNG2010	1	0	1	0	0	0	0				0	0		0	0
XMZ-1316	PNG2010	1	0	4	0	0	0	0				0	0		0	0
XMZ-1317	PNG2010	1	0	4	0	0	0	0				0	0		0	0
XMZ-1318	PNG2010	1	1	2	0	0	0	0				0	0		0	0
XMZ-1319	PNG2010	1	1	1	0	0	0	0				0	0		0	0
XMZ-132	PNG2010	1	0	4	0	0	1.006	1	0.514	1		0	0		0	0		0
XMZ-1320	PNG2010	1	1	4	0	1	0.994	1	0	0	1.694	8.559999	1	1	0	0	0	0
XMZ-1321	PNG2010	1	0	4	0	0	0	0			0	2.5	1	0	0	0	1
XMZ-1322	PNG2010	1	1	4	0	0	0	0				0	0		0	0
XMZ-1323	PNG2010	1	0	3	0	0	0	0				0	0		0	0
XMZ-1324	PNG2010	1	0	3	1	0	206	1	0	0		0	0		0	0		0
XMZ-1325	PNG2010	1	1	4	0	0	0	0				0	0		0	0
XMZ-1326	PNG2010	1	0	4	0	0	0	0				0	0		0	0
XMZ-1327	PNG2010	1	1	1	0	0	0	0				0	0		0	0
XMZ-1328	PNG2010	1	0	4	0	0	0	0				0	0		0	0
XMZ-1329	PNG2010	1	1	2	0	1	12.88	1	24	1	0.722	2.8	1	1	1	0	0	0
XMZ-133	PNG2010	1	0	3	0	0	0	0			0	5.78	1	0	0	0	0
XMZ-1330	PNG2010	1	0	2	0	0	0	0				0	0		0	0
XMZ-1331	PNG2010	1	1	4	0	0	4.48	1	0	0		0	0		0	0		0
XMZ-1332	PNG2010	1	0	4	0	0	0	0				0	0		0	0
XMZ-1333	PNG2010	1	0	2	0	0	0	0				0	0		0
XMZ-1334	PNG2010	1	0	2	1	0	1380	1	1.036	1		0	0		0	0		1
XMZ-1335	PNG2010	1	1	1	0	0	4.98	1	2.5	1		0	0		0	0		1
XMZ-1336	PNG2010	1	0	1	1	0	3660	1	124.4	1		0	0		0	0		0
XMZ-1337	PNG2010	1	1	4	0	0	0.61	1	37.4	1	0	0.318	1	0	0	0	0	0
XMZ-1338	PNG2010	1	1	4	0	0	0	0				0	0		0	0
XMZ-1339	PNG2010	1	1	4	0	0	0	0			0	0.692	1	0	0	0
XMZ-134	PNG2010	1	1		0	0	0	0				0	0		0	0
XMZ-1340	PNG2010	1	1	4	0	0	0	0				0	0		0	0
XMZ-1341	PNG2010	1	0	4	0	0	0	0				0	0		0	0
XMZ-1342	PNG2010	1	1	4	0	0	0	0				0	0		0	0
XMZ-1343	PNG2010	1	1	4	0	0	0	0				0	0		0	0
XMZ-1344	PNG2010	1	1	4	0	0	0	0				0	0		0	0
XMZ-1345	PNG2010	1	0		0	0	0	0				0	0		0	0
XMZ-1346	PNG2010	1	1	4	0	0	0	0				0	0		0	0
XMZ-1347	PNG2010	1	0	4	0	0	0	0				0	0		0	0
XMZ-1348	PNG2010	1	1	4	0	0	0	0				0	0		0	0
XMZ-1349	PNG2010	1	0	4	0	0	0	0				0	0			0
XMZ-135	PNG2010	1	0		0	0	0	0				0	0		0	0
XMZ-1350	PNG2010	1	1	3	0	0	0	0				0	0		0	0
XMZ-1351	PNG2010	1	0	2	0	0	0	0				0	0		0	0
XMZ-1352	PNG2010	1	0	3	0	1	0	0			1.472	8.34	1	1	0	0	0
XMZ-1353	PNG2010	1	0	3	1	0	26.2	1	189.6	1		0	0		0	0		0
XMZ-1354	PNG2010	1	1	4	0	0	0	0				0	0		0	0
XMZ-1355	PNG2010	1	0	4	0	0	0	0				0	0		0	0
XMZ-1356	PNG2010	1	1	2	0	1	23.6	1	0	0	7.46	4.68	1	1	0	0	0	0
XMZ-1357	PNG2010	1	0	2	0	0	0	0				0	0		0	0
XMZ-1358	PNG2010	1	1	4	0	0	5.68	1	1.756	1		0	0		0	0		1
XMZ-1359	PNG2010	1	0	4	0	0	0	0				0	0			0
XMZ-136	PNG2010	1	1	1	0	0	0	0				0	0		1	1
XMZ-1360	PNG2010	1	1	1	0	0	0	0				0	0		0	0
XMZ-1361	PNG2010	1	0	1	1	0	2.98	1	198	1		0	0		0	0		0
XMZ-1362	PNG2010	1	0	4	0	0	0	0				0	0		0	0
XMZ-1363	PNG2010	1	0	1	0	0	0	0				0	0		0	0
XMZ-1364	PNG2010	1	0	2	0	0	0	0				0	0		0	0
XMZ-1365	PNG2010	1	1	4	0	0	0	0				0	0		0	0
XMZ-1366	PNG2010	1	0	4	0	0	0	0				0	0		0	0
XMZ-1367	PNG2010	1	1	4	0	0	0	0				0	0		0	0
XMZ-1368	PNG2010	1	1	4	0	0	72.8	1	2.6	1		0	0		0	0
XMZ-1369	PNG2010	1	1	4	0	0	0	0				0	0		0	0
XMZ-137	PNG2010	1	1		0	0	0	0				0	0		0	0
XMZ-1370	PNG2010	1	0	4	0	0	0	0				0	0		0	0
XMZ-1371	PNG2010	1	0	1	0	0	0	0				0	0		0	0
XMZ-1372	PNG2010	1	1	1	0	0	0	0				0	0		0	0
XMZ-1373	PNG2010	1	0	2	0	0	0	0				0	0		0	0
XMZ-1374	PNG2010	1	1	4	0	0	0	0				0	0		0	0
XMZ-1375	PNG2010	1	0	4	0	0	0	0				0	0		0	0
XMZ-1376	PNG2010	1	0	1	0	0	0	0				0	0		0	0
XMZ-1377	PNG2010	1	1		1	0	4580	1	810	1		0	0		0	1		0
XMZ-1378	PNG2010	1	1	2	0	1	0	0			0	7.18	1	0	0	0
XMZ-1379	PNG2010	1	0	4	0	0	0	0				0	0		0	0
XMZ-138	PNG2010	1	1		0	0	0	0				0	0		0	0
XMZ-1380	PNG2010	1	1	1	0	0	0	0				0	0		0	0
XMZ-1381	PNG2010	1	1	2	0	0	0	0				0	0		0	0
XMZ-1382	PNG2010	1	1	1	0	0	0	0				0	0		0	0
XMZ-1383	PNG2010	1	0	2	0	0	0	0				0	0		0	0
XMZ-1384	PNG2010	1	0	4	0	0	0	0				0	0		0	0
XMZ-1385	PNG2010	1	0	3	0	0	0	0				0	0		0	0
XMZ-1386	PNG2010	1	0	3	0	0	21.4	1	20.2	1		0	0		0	0		0
XMZ-1387	PNG2010	1	0	3	0	0	0	0				0	0		0	0
XMZ-1388	PNG2010	1	0	2	0	0	0	0				0	0		0	0
XMZ-1389	PNG2010	1	1	4	0	0	0	0			0	0.568	1	0	0	0	0
XMZ-139	PNG2010	1	0		0	0	0	0				0	0		0	0
XMZ-1390	PNG2010	1	0	4	0	0	0.5	1	21.6	1		0	0		0	0		1
XMZ-1391	PNG2010	1	0	2	0	0	0	0				0	0		0	0
XMZ-1392	PNG2010	1	1	2	0	0	0	0				0	0		0	1
XMZ-1393	PNG2010	1	1	1	0	0	0	0				0	0		0	0
XMZ-1394	PNG2010	1	1	1	0	0	0	0				0	0		0	0
XMZ-1395	PNG2010	1	0	4	0	0	0	0				0	0		0	0
XMZ-1396	PNG2010	1	1	2	0	1	0	0			0.214	5.54	1	1	0	0	0
XMZ-1397	PNG2010	1	1	2	0	0	0	0				0	0		1	0
XMZ-1398	PNG2010	1	1		0	0	0	0			0	4.34	1	0	0	0	1
XMZ-1399	PNG2010	1	1	3	0	1	0	0			1.18	8.14	1	1	0	0	0
XMZ-14	PNG2010	1	0	1	0	0	0	0				0	0		0	0
XMZ-140	PNG2010	1	0	1	0	0	0	0				0	0		0	0
XMZ-1401	PNG2010	1	0	2	0	0	0	0				0	0		0	0
XMZ-1402	PNG2010	1	1	4	0	0	2.64	1	0	0		0	0		0	0		0
XMZ-1403	PNG2010	1	0	3	0	0	0	0				0	0		1	0
XMZ-1404	PNG2010	1	1	4	0	0	0	0				0	0		0	1
XMZ-1405	PNG2010	1	1		0	0	0	0				0	0		0	0
XMZ-1406	PNG2010	1	1	4	0	0	1.004	1	0	0		0	0		0	0		0
XMZ-1407	PNG2010	1	0	3	0	0	0.276	1	0	0		0	0		0	0		0
XMZ-1409	PNG2010	1	1	4	0	0	0	0				0	0		0	0
XMZ-141	PNG2010	1	1	4	0	0	0	0				0	0		0	0
XMZ-1410	PNG2010	1	1	4	0	0	0	0				0	0		0	0
XMZ-1411	PNG2010	1	1	4	0	1	0	0			2.48	22.4	1	1	0	0	0
XMZ-1412	PNG2010	1	1	3	0	0	80	1	0.244	1		0	0		0	0		0
XMZ-1413	PNG2010	1	1	4	0	0	1.09	1	0	0		0	0		0	0		0
XMZ-1414	PNG2010	1	0	4	0	0	0	0				0	0		0	0
XMZ-1415	PNG2010	1	1	2	0	0	13.32	1	0	0		0	0		0	0		0
XMZ-1416	PNG2010	1	1	2	0	0	3.24	1	0	0		0	0		0	0
XMZ-1417	PNG2010	1	0	2	1	1	87.2	1	0.1482	1	0	2.08	1	0	0	0		0
XMZ-1418	PNG2010	1	1	1	0	1	2.94	1	0	0	0.662	1.198	1	1	0	0	0	0
XMZ-1419	PNG2010	1	1	1	0	0	0	0				0	0		0	0
XMZ-142	PNG2010	1	0	4	0	0	0	0				0	0		0	0
XMZ-1420	PNG2010	1	0	1	0	0	0	0				0	0		0	0
XMZ-1421	PNG2010	1	1	3	0	0	0	0				0	0		1	0
XMZ-1422	PNG2010	1	1	2	0	0	0	0				0	0		0	0
XMZ-1423	PNG2010	1	0	2	0	0	0	0				0	0		0	0
XMZ-1424	PNG2010	1	0	2	0	0	1.614	1	1.912	1		0	0		0			1
XMZ-1425	PNG2010	1	0	3	0	0	0	0				0	0		0	0
XMZ-1426	PNG2010	1	0		0	1	0	0			2.52	5.96	1	1	0	0	0
XMZ-1427	PNG2010	1	1	4	0	0	35.8	1	0.1508	1		0	0		0	0		0
XMZ-1428	PNG2010	1	0	4	0	0	0	0				0	0		0	0
XMZ-1429	PNG2010	1	1	4	0	0	0	0				0	0		0	0
XMZ-143	PNG2010	1	1	3	0	0	3.08	1	0.1334	1		0	0		0	0		0
XMZ-1430	PNG2010	1	1	4	0	0	0	0				0	0		0	0
XMZ-1431	PNG2010	1	1	2	0	0	0	0			0	2.78	1	0	0	0
XMZ-1432	PNG2010	1	1	3	0	0	0	0				0	0		0	0
XMZ-1433	PNG2010	1	1	4	0	0	0	0				0	0		0	0
XMZ-1434	PNG2010	1	1	4	0	0	0	0				0	0		0	0
XMZ-1435	PNG2010	1	0	4	0	0	0	0				0	0		0	0
XMZ-1436	PNG2010	1	0	2	0	0	0	0				0	0		0	0
XMZ-1437	PNG2010	1	1	2	1	0	3.52	1	23.4	1		0	0		0	0		0
XMZ-1438	PNG2010	1	1	4	0	0	0	0				0	0		0	0
XMZ-1439	PNG2010	1	0	4	0	0	0	0				0	0		0	0
XMZ-144	PNG2010	1	1	2	0	0	0	0				0	0		0	0
XMZ-1440	PNG2010	1	1	2	0	0	0	0				0	0		0	0
XMZ-1441	PNG2010	1	0	1	0	0	0	0				0	0		0	0
XMZ-1442	PNG2010	1	1	4	0	0	0	0				0	0		0	0
XMZ-1446	PNG2010	1	1	4	0	0	0	0				0	0		1	1
XMZ-1447	PNG2010	1	0	4	0	0	0	0				0	0		0	0
XMZ-1448	PNG2010	1	0	4	0	0	0	0				0	0		0	0
XMZ-145	PNG2010	1	1	2	0	0	0	0				0	0		0	0
XMZ-1450	PNG2010	1	0	4	0	0	0	0				0	0		0	0
XMZ-1451	PNG2010	1	0		1	0	830	1	3.94	1		0	0		0	0		0
XMZ-1452	PNG2010	1	0		1	0	3980	1	1284	1		0	0		0	0		0
XMZ-1453	PNG2010	1	0		0	0	16.2	1	5.66	1		0	0		0	0		1
XMZ-1454	PNG2010	1	1		1	0	22.8	1	736	1		0	0		0	0		0
XMZ-1455	PNG2010	1	1	4	0	0	0	0				0	0		0	0
XMZ-1456	PNG2010	1	0	4	0	0	0	0				0	0		0	0
XMZ-1457	PNG2010	1	1	4	0	0	0	0				0	0		0	0
XMZ-1458	PNG2010	1	0	4	0	0	0	0				0	0		1	0
XMZ-1459	PNG2010	1	1	2	0	0	0	0				0	0		0	0
XMZ-146	PNG2010	1	1	1	0	0	0	0				0	0		0	0
XMZ-1460	PNG2010	1	0	1	0	0	0	0				0	0		0	0
XMZ-1461	PNG2010	1	1	4	0	1	0.348	1	9.86	1	1.564	10.48	1	1	0	0	1
XMZ-1462	PNG2010	1	1	4	1	0	5.48	1	276	1		0	0		0	1		0
XMZ-1463	PNG2010	1	0	4	0	0	0	0				0	0		0	1
XMZ-1464	PNG2010	1	1	1	0	0	0	0				0	0		0	1
XMZ-1465	PNG2010	1	0	4	0	0	0	0				0	0		0	0
XMZ-1466	PNG2010	1	0	1	0	0	0	0				0	0		0	0
XMZ-1467	PNG2010	1	1	4	0	0	0	0				0	0		0	0
XMZ-1468	PNG2010	1	1	4	0	0	0	0				0	0		0	0
XMZ-1469	PNG2010	1	0	4	0	0	0	0				0	0		0	0
XMZ-147	PNG2010	1	1	1	0	0	0	0				0	0		0	0
XMZ-1470	PNG2010	1	1	4	0	0	0	0				0	0		0	0
XMZ-1471	PNG2010	1	0	4	0	0	0	0				0	0		0	0
XMZ-1472	PNG2010	1	1	1	0	0	0	0				0	0		0	0
XMZ-1473	PNG2010	1	0	1	0	0	0	0				0	0		0	0
XMZ-1474	PNG2010	1	1	4	0	0	0	0				0	0		1	1
XMZ-1475	PNG2010	1	0	4	0	0	0	0				0	0		1	0
XMZ-1476	PNG2010	1	1		0	0	0	0				0	0		0	0
XMZ-1477	PNG2010	1	1		0	0	1.716	1	27.8	1		0	0		0	0		1
XMZ-1478	PNG2010	1	0		1	1	1.058	1	30.8	1	0.9680001	8.26	1	1	0	0	0	0
XMZ-1479	PNG2010	1	1	4	0	0	0	0				0	0		0	0
XMZ-148	PNG2010	1	0	1	0	0	0	0				0	0		0	0
XMZ-1480	PNG2010	1	0	4	0	0	0	0				0	0		0	0
XMZ-1481	PNG2010	1	1	3	0	0	0	0				0	0		0	0
XMZ-1482	PNG2010	1	0	2	0	0	0	0				0	0		0	0
XMZ-1483	PNG2010	1	0	4	0	0	0	0				0	0		0	0
XMZ-1484	PNG2010	1	0	3	0	0	0	0				0	0		1	0
XMZ-1485	PNG2010	1	1	2	0	0	97	1	0	0		0	0			0		0
XMZ-1486	PNG2010	1	1	2	1	0	542	1	118.6	1		0	0		0	0		1
XMZ-1487	PNG2010	1	1	1	0	0	0	0				0	0		0	0
XMZ-1488	PNG2010	1	1	4	0	0	0	0				0	0		0	0
XMZ-1489	PNG2010	1	0	4	0	0	0	0				0	0		0	0
XMZ-149	PNG2010	1	0		0	0	0	0				0	0		0	0
XMZ-1490	PNG2010	1	1	4	0	0	0	0				0	0		0	0
XMZ-1491	PNG2010	1	0	4	0	0	0	0				0	0		0	0
XMZ-1492	PNG2010	1	0	3	0	0	0	0				0	0		0	0
XMZ-1493	PNG2010	1	0		0	0	0	0				0	0		0	0
XMZ-1494	PNG2010	1	1		0	1	0	0			0	1.804	1	0	0	0	0
XMZ-1495	PNG2010	1	1	1	0	0	0	0				0	0		0	0
XMZ-1496	PNG2010	1	0		0	0	0	0			0	1.014	1	0	0	0
XMZ-1497	PNG2010	1	1	2	0	0	0.512	1	2.66	1	0	0.494	1	0	0	0	0	0
XMZ-1498	PNG2010	1	1	2	0	0	0	0				0	0		0	0
XMZ-15	PNG2010	1	1	1	0	0	0	0				0	0		0	0
XMZ-150	PNG2010	1	1	1	0	0	0	0				0	0		0	0
XMZ-1500	PNG2010	1	1	4	0	0	0	0				0	0		0	0
XMZ-1501	PNG2010	1	0	4	0	0	0	0				0	0		0	0
XMZ-1502	PNG2010	1	1	4	0	0	2.14	1	0	0		0	0		0	0		1
XMZ-1503	PNG2010	1	0	4	0	0	0	0				0	0		0	0
XMZ-1504	PNG2010	1	0	4	0	0	1.854	1	0	0		0	0		0	0		1
XMZ-1505	PNG2010	1	1	3	0	0	0	0				0	0		0	0
XMZ-1506	PNG2010	1	0	4	0	0	0	0			1.13	10.3	1	1	0	0	0
XMZ-1507	PNG2010	1	1	1	0	0	0	0				0	0		0	1
XMZ-1508	PNG2010	1	0	1	0	0	0	0				0	0		0	0
XMZ-1509	PNG2010	1	0	4	0	0	0	0				0	0		0	0
XMZ-151	PNG2010	1	0	1	0	0	0	0				0	0		0	0
XMZ-1510	PNG2010	1	0	2	0	0	118.2	1	2.38	1	0	0.474	1	0	0	0	0	0
XMZ-1511	PNG2010	1	1	2	0	0	0	0				0	0		0	0
XMZ-1512	PNG2010	1	0	4	0	0	0	0				0	0		0	0
XMZ-1517	PNG2010	1	1	1	0	0	0	0				0	0		0	0
XMZ-1518	PNG2010	1	0	4	0	0	0	0				0	0		0	0
XMZ-1519	PNG2010	1	0	4	0	1	0	0			1.468	1.088	1	1	0	0	0
XMZ-152	PNG2010	1	1		0	0	0	0				0	0		0	0
XMZ-1522	PNG2010	1	1	4	0	0	0	0				0	0		0	0
XMZ-1523	PNG2010	1	0	4	0	0	0	0				0	0		0	0
XMZ-1525	PNG2010	1	1	4	0	0	0	0				0	0		0	0
XMZ-1526	PNG2010	1	0	4	0	0	0	0				0	0		0	0
XMZ-1528	PNG2010	1	0	2	0	0	0	0				0	0		0	0
XMZ-1529	PNG2010	1	1	2	0	0	0	0				0	0		0	0
XMZ-153	PNG2010	1	0		0	0	0	0				0	0		0	0
XMZ-1530	PNG2010	1	1		0	0	1.594	1	1.66	1		0	0		0	0
XMZ-1531	PNG2010	1	0	4	0	0	10.92	1	0	0		0	0		0	0		0
XMZ-1532	PNG2010	1	1		0	0	0	0				0	0		0	0
XMZ-1533	PNG2010	1	0		0	0	0	0				0	0		0	0
XMZ-1534	PNG2010	1	1		1	0	120.6	1	95.4	1		0	0		0	0		1
XMZ-1535	PNG2010	1	1	4	0	0	0	0				0	0		0	0
XMZ-1536	PNG2010	1	0	4	0	0	0	0				0	0		0	0
XMZ-1537	PNG2010	1	1	2	0	0	0	0			0	3.96	1	0	0	0	0
XMZ-1538	PNG2010	1	1	2	1	0	122.4	1	0	0		0	0		0	0		0
XMZ-1539	PNG2010	1	0	2	0	0	5.8	1	0	0	0	0.308	1	0	0	0
XMZ-154	PNG2010	1	0	1	0	0	0	0				0	0		0	0
XMZ-1540	PNG2010	1	1	2	0	0	24	1	1.454	1		0	0		0	0		0
XMZ-1541	PNG2010	1	1	1	0	1	0	0			32.8	104.4	1	1	0	0	1
XMZ-1542	PNG2010	1	1	4	0	0	0	0				0	0		1	0
XMZ-1543	PNG2010	1	0	4	0	0	0	0				0	0		0	0
XMZ-1544	PNG2010	1	0	3	0	0	0	0				0	0		0	0
XMZ-1545	PNG2010	1	1	3	0	0	0	0				0	0		0	0
XMZ-1546	PNG2010	1	1	2	0	0	0	0			1.234	1.626	1	1	0	0	0
XMZ-1547	PNG2010	1	1	2	0	0	0	0				0	0		0	0
XMZ-1548	PNG2010	1	0	1	0	0	0	0				0	0		0	0
XMZ-1549	PNG2010	1	1	4	0	0	0	0				0	0		0	0
XMZ-155	PNG2010	1	0	4	0	0	0	0				0	0		0	0
XMZ-1550	PNG2010	1	1	4	0	0	0	0				0	0		0	0
XMZ-1551	PNG2010	1	1	4	0	0	0	0				0	0		1	0
XMZ-1552	PNG2010	1	1	3	0	0	0	0				0	0		0	0
XMZ-1553	PNG2010	1	1	4	0	0	0	0				0	0		0	0
XMZ-1554	PNG2010	1	1	4	0	0	0	0				0	0		0	0
XMZ-1555	PNG2010	1	0	4	0	0	742	1	0	0		0	0		1	0		0
XMZ-1556	PNG2010	1	1	1	0	0	20.4	1	1.226	1		0	0		0	0		1
XMZ-1557	PNG2010	1	1	1	0	0	0	0				0	0		0	0
XMZ-1558	PNG2010	1	1	4	0	0	0	0				0	0		0	0
XMZ-1559	PNG2010	1	0	4	0	0	0	0				0	0		0	0
XMZ-156	PNG2010	1	0	1	0	0	2.86	1	0	0	0	2.66	1	0	0	1	0	0
XMZ-1560	PNG2010	1	0	4	0	0	0	0				0	0		1	0
XMZ-1561	PNG2010	1	0	4	0	0	0	0				0	0		0	0
XMZ-1562	PNG2010	1	1	2	0	0	0	0				0	0		0	0
XMZ-1563	PNG2010	1	1	1	0	0	0	0				0	0		0	0
XMZ-1564	PNG2010	1	0	4	0	0	0	0				0	0		0	0
XMZ-1565	PNG2010	1	0	4	0	0	0	0				0	0		0	0
XMZ-1566	PNG2010	1	1	2	0	0	0	0				0	0		0	0
XMZ-1567	PNG2010	1	1	2	0	0	654	1	64.4	1		0	0		0	0		1
XMZ-1568	PNG2010	1	1	4	0	0	9.059999	1	2	1		0	0		0	0		0
XMZ-1569	PNG2010	1	0	4	0	0	0	0				0	0		0	0
XMZ-157	PNG2010	1	1		0	0	0	0				0	0		0	0
XMZ-1570	PNG2010	1	1	1	0	0	0	0				0	0		0	0
XMZ-1572	PNG2010	1	0	4	0	0	0	0				0	0		0	0
XMZ-1573	PNG2010	1	0	1	0	0	0	0				0	0		0	0
XMZ-1574	PNG2010	1	1	2	0	0	5.44	1	6.16	1	0	2.62	1	0	0	0	0	0
XMZ-1575	PNG2010	1	1	4	0	0	0	0				0	0		0	0
XMZ-1576	PNG2010	1	0	2	0	0	0	0				0	0		0	0
XMZ-1577	PNG2010	1	0	4	1	0	334	1	0.462	1		0	0		0	0		0
XMZ-1578	PNG2010	1	1	1	1	0	3600	1	183.6	1		0	0		0	0		1
XMZ-1579	PNG2010	1	0	1	0	0	0	0				0	0		0	0
XMZ-158	PNG2010	1	0		0	0	4.32	1	0	0		0	0		0	0		0
XMZ-1580	PNG2010	1	1	4	0	0	0	0				0	0		0	0
XMZ-1581	PNG2010	1	0	4	0	0	0	0				0	0		0	0
XMZ-1582	PNG2010	1	0	4	1	1	260	1	0.1596	1	0	2.26	1	0	1	0	0	1
XMZ-1583	PNG2010	1	1	4	0	0	4.26	1	1.27	1		0	0		0	0		0
XMZ-1584	PNG2010	1	0	3	1	0	6.72	1	458	1		0	0		1	1		0
XMZ-1585	PNG2010	1	1	4	0	0	0	0				0	0		0	0
XMZ-1586	PNG2010	1	0	4	0	0	0	0				0	0		0	0
XMZ-1587	PNG2010	1	1	4	0	0	1.034	1	0	0		0	0		0	0		1
XMZ-1588	PNG2010	1	0	4	0	0	0	0				0	0		0	0
XMZ-1589	PNG2010	1	0	2	0	0	0	0				0	0		0	0
XMZ-159	PNG2010	1	1		0	0	0	0				0	0		0	0
XMZ-1590	PNG2010	1	1	2	0	1	0	0			0.796	2.24	1	1	0	0	1
XMZ-1591	PNG2010	1	1	1	0	0	0	0				0	0		0	0
XMZ-1592	PNG2010	1	0	1	0	1	0	0			102.6	27.2	1	1	0	0	0
XMZ-1593	PNG2010	1	1	2	1	0	282	1	1088	1		0	0		0	0		1
XMZ-1594	PNG2010	1	0	4	0	0	0	0				0	0			0
XMZ-1595	PNG2010	1	1	4	0	0	0	0				0	0		0	0
XMZ-1597	PNG2010	1	1	2	0	0	0	0				0	0		0	0
XMZ-1598	PNG2010	1	0	4	0	0	0	0			0	0.864	1	0	0	0	0
XMZ-1599	PNG2010	1	0	1	0	0	0	0				0	0		0	0
XMZ-16	PNG2010	1	1	1	0	0	0	0				0	0		0	0
XMZ-160	PNG2010	1	0	3	0	0	0	0				0	0		0	0
XMZ-1600	PNG2010	1	0	1	0	0	0.526	1	0	0		0	0		0	0
XMZ-1601	PNG2010	1	0	1	0	0	0	0				0	0		0	0
XMZ-1602	PNG2010	1	0	2	0	0	0	0				0	0		1	0
XMZ-1603	PNG2010	1	0	4	0	0	0	0				0	0		0	0
XMZ-1604	PNG2010	1	1	2	0	0	0	0				0	0		0	0
XMZ-1605	PNG2010	1	1	1	0	0	0.272	1	0	0		0	0		0	0		0
XMZ-1606	PNG2010	1	0	4	0	0	0	0				0	0		1	0
XMZ-1607	PNG2010	1	1	4	0	0	5.44	1	0	0		0	0		0	0		0
XMZ-1608	PNG2010	1	0	3	0	0	0	0				0	0		0	0
XMZ-161	PNG2010	1	0	2	0	0	0	0				0	0		0	0
XMZ-1613	PNG2010	1	0	3	0	0	0.23	1	0	0		0	0		0	0		1
XMZ-1614	PNG2010	1	1	3	0	0	0.316	1	0	0		0	0		0	0
XMZ-1615	PNG2010	1	0	3	0	0	26.2	1	0	0		0	0		0	0		0
XMZ-1616	PNG2010	1	0	3	1	0	3720	1	910	1		0	0		0	0		0
XMZ-1617	PNG2010	1	0	3	0	0	0.228	1	14.74	1		0	0		0	0		0
XMZ-1618	PNG2010	1	0	1	0	0	0	0				0	0		0	0
XMZ-162	PNG2010	1	1	2	0	0	0	0				0	0		0	0
XMZ-1620	PNG2010	1	1	3	0	0	0	0				0	0		0	0
XMZ-1621	PNG2010	1	0	4	0	0	0	0				0	0		0	1
XMZ-1622	PNG2010	1	1	3	0	0	0	0				0	0		0	0
XMZ-1623	PNG2010	1	1	2	0	0	5.86	1	0	0		0	0		0	0		0
XMZ-1624	PNG2010	1	1	4	0	0	0	0				0	0		0	0
XMZ-1625	PNG2010	1	0	3	0	0	0	0				0	0		0	0
XMZ-1627	PNG2010	1	1	3	0	0	0	0				0	0		0	0		0
XMZ-1628	PNG2010	1	0	3	0	0	0	0				0	0		0	0
XMZ-1629	PNG2010	1	1	3	0	0	3.22	1	0	0		0	0		0	0		1
XMZ-163	PNG2010	1	1	1	0	0	0	0				0	0		0	0
XMZ-1630	PNG2010	1	1	4	0	0	0	0				0	0		0	0
XMZ-1631	PNG2010	1	0	2	1	0	20.6	1	45.2	1		0	0		1	0		0
XMZ-1632	PNG2010	1	0	1	1	1	940000	1	185.4	1	0.886	7.1	1	1	1	0	0	0
XMZ-1634	PNG2010	1	0	2	0	0	0	0				0	0		0	0
XMZ-1635	PNG2010	1	1	2	0	0	0	0				0	0		0	0
XMZ-1636	PNG2010	1	0	2	0	0	0	0				0	0		0	0
XMZ-1637	PNG2010	1	0	3	1	0	178.4	1	0	0		0	0		0	0
XMZ-1638	PNG2010	1	1	3	1	0	13.36	1	792	1	0	1.68	1	0	0	0	0	0
XMZ-1639	PNG2010	1	0		0	0	0	0				0	0		0	0
XMZ-164	PNG2010	1	1		0	0	0	0			0	0.604	1	0	1	0	1
XMZ-1640	PNG2010	1	1	2	0	0	23.8	1	1.408	1		0	0		0	0		0
XMZ-1641	PNG2010	1	1	1	0	0	0	0			0	5.2	1	0	0	0
XMZ-1642	PNG2010	1	1	2	0	0	1.65	1	1.114	1		0	0		0	1		1
XMZ-1643	PNG2010	1	0	4	0	0	0	0				0	0		0	0
XMZ-1644	PNG2010	1	1	2	0	0	0	0				0	0		0	0
XMZ-1645	PNG2010	1	0	2	0	0	0	0				0	0		0	0
XMZ-1646	PNG2010	1	0	1	0	0	0	0				0	0		0	0
XMZ-1647	PNG2010	1	1	4	0	0	0	0				0	0		0	0
XMZ-1648	PNG2010	1	0	4	1	0	19580	1	2.32	1		0	0		1	0		1
XMZ-1649	PNG2010	1	1	1	0	0	0	0				0	0		0	0
XMZ-165	PNG2010	1	0		0	0	0	0			0	0.524	1	0	0	0	0
XMZ-1650	PNG2010	1	1	1	1	0	5600000	1	80.6	1	0	12.96	1	0	1	0	0	0
XMZ-1651	PNG2010	1	1	1	0	1	15.32	1	0	0	3.22	208	1	1	0	0	0
XMZ-1652	PNG2010	1	1	1	0	0	0	0				0	0		0	0
XMZ-1653	PNG2010	1	1	4	0	0	0	0				0	0		1	1
XMZ-1654	PNG2010	1	0	4	0	0	0	0				0	0		0	0
XMZ-1655	PNG2010	1	1	1	0	0	0	0				0	0		0	0
XMZ-1656	PNG2010	1	1	1	1	0	17840	1	1798	1		0	0		0	0		0
XMZ-1657	PNG2010	1	1	4	0	0	0	0				0	0		0	0
XMZ-1658	PNG2010	1	1	4	0	0	0	0				0	0		1	0
XMZ-1659	PNG2010	1	1	4	0	0	0	0			0	2.26	1	0	0	0
XMZ-166	PNG2010	1	1	2	0	0	0	0			0	0.54	1	0	0	0	1
XMZ-1660	PNG2010	1	1	4	0	0	0	0				0	0		0	0
XMZ-1661	PNG2010	1	1	4	0	0	0	0				0	0		1	0
XMZ-1662	PNG2010	1	0	4	0	0	0	0				0	0		0	0
XMZ-1663	PNG2010	1	1		0	1	0	0			0	3.6	1	0	0	0
XMZ-1664	PNG2010	1	0	2	0	0	15.68	1	298	1	1.174	0.208	1	1	0	0		0
XMZ-1665	PNG2010	1	1	1	0	0	0	0				0	0		0	0
XMZ-1666	PNG2010	1	1		0	0	0.88	1	3.26	1		0	0		0	0
XMZ-1667	PNG2010	1	1	2	0	0	0	0				0	0		0	0
XMZ-1668	PNG2010	1	0	4	0	0	0	0				0	0		1	0
XMZ-1669	PNG2010	1	1	4	1	0	4060	1	14180	1		0	0		1	0		1
XMZ-167	PNG2010	1	0	2	0	0	0	0				0	0		0	0
XMZ-1670	PNG2010	1	0	4	0	0	0	0				0	0		0	0
XMZ-1671	PNG2010	1	0	4	0	0	4.34	1	0	0		0	0		0	0		0
XMZ-1672	PNG2010	1	0	4	0	0	0	0				0	0		1	0
XMZ-1673	PNG2010	1	1	1	0	0	0	0				0	0		0	0
XMZ-1674	PNG2010	1	1	4	0	0	0	0				0	0		0	0
XMZ-1675	PNG2010	1	1	4	0	0	0	0				0	0		0	0
XMZ-1676	PNG2010	1	1	3	0	0	19.88	1	0.35	1		0	0		0	0
XMZ-1677	PNG2010	1	0	4	0	0	0	0				0	0		0	1
XMZ-1678	PNG2010	1	1	2	0	0	0	0				0	0		0	0
XMZ-1679	PNG2010	1	0	2	0	0	0	0				0	0		0	0
XMZ-168	PNG2010	1	1	1	0	0	0	0				0	0		0	0
XMZ-1680	PNG2010	1	1	2	1	1	41.6	1	11.28	1	1.114	1.558	1	1	0	0	1	0
XMZ-1681	PNG2010	1	0	2	0	0	0	0				0	0		0	0
XMZ-1682	PNG2010	1	1	4	0	0	0	0				0	0		0	0
XMZ-1683	PNG2010	1	1	4	0	0	0	0				0	0		0	0
XMZ-1684	PNG2010	1	0	4	0	0	25.2	1	1.6	1		0	0		0	1		0
XMZ-1685	PNG2010	1	0	1	0	0	0	0				0	0		0	0
XMZ-1686	PNG2010	1	0	1	0	0	0	0				0	0		0	0
XMZ-1687	PNG2010	1	0	4	1	0	9.940001	1	0.186	1		0	0		0	0		0
XMZ-1688	PNG2010	1	0	3	0	0	128.2	1	13.76	1		0	0		0	0		0
XMZ-1689	PNG2010	1	0	3	0	0	0	0				0	0		0	0
XMZ-169	PNG2010	1	1	1	0	0	974	1	0	0		0	0		0	0		0
XMZ-1690	PNG2010	1	0	4	0	0	0	0				0	0		0	0
XMZ-1691	PNG2010	1	0	4	0	0	21	1	0.406	1		0	0		0	0		0
XMZ-1692	PNG2010	1	0	1	0	0	0	0				0	0		1	0
XMZ-1693	PNG2010	1	1	4	0	0	0	0				0	0		0	0
XMZ-1694	PNG2010	1	0	4	0	0	0	0				0	0		1	1
XMZ-1695	PNG2010	1	1	4	0	1	0	0			0.47	3.62	1	1	0	0	0
XMZ-1696	PNG2010	1	0	4	1	0	48	1	3.96	1		0	0		0	0		0
XMZ-1697	PNG2010	1	1	1	0	0	0	0				0	0		0	0
XMZ-1698	PNG2010	1	0	4	0	0	0	0				0	0		0	0
XMZ-1699	PNG2010	1	0	1	0	0	5.04	1	126.8	1		0	0		0	0		0
XMZ-17	PNG2010	1	1		0	0	0	0				0	0		0	0
XMZ-170	PNG2010	1	1		0	0	0	0			0	2.58	1	0	1	0	0
XMZ-1700	PNG2010	1	0	4	0	0	0	0				0	0		0	1
XMZ-1701	PNG2010	1	1	4	0	0	0	0				0	0		0	0
XMZ-1702	PNG2010	1	0	4	0	0	0	0				0	0		0	0
XMZ-1703	PNG2010	1	0	3	0	0	486	1	46.2	1		0	0		0	0		0
XMZ-1704	PNG2010	1	1	1	1	0	27800	1	24600	1		0	0		1	1		0
XMZ-1705	PNG2010	1	1	1	0	0	0	0				0	0		0	0
XMZ-1706	PNG2010	1	1	1	0	0	0	0				0	0		0	0
XMZ-1707	PNG2010	1	0	1	0	0	0	0				0	0		0	0
XMZ-1709	PNG2010	1	1	4	0	0	6.38	1	0	0		0	0		0	0		0
XMZ-171	PNG2010	1	0		0	0	21.8	1	0	0		0	0		0	0		0
XMZ-1710	PNG2010	1	1	4	0	0	0	0				0	0		0	0
XMZ-1711	PNG2010	1	1	4	0	0	0	0				0	0		0	0
XMZ-1712	PNG2010	1	0	4	0	0	0	0				0	0		0	0
XMZ-1713	PNG2010	1	0	1	0	0	0	0				0	0		0	0
XMZ-1714	PNG2010	1	1	1	0	1	0	0			8.48	7.78	1	1	0	0	1
XMZ-1715	PNG2010	1	1	4	0	0	0.1144	1	0	0		0	0		0	0
XMZ-1716	PNG2010	1	1	4	0	1	0	0			0	4.54	1	0	0	0	0
XMZ-1717	PNG2010	1	0	4	0	0	0	0				0	0		0	0
XMZ-1718	PNG2010	1	1	2	1	0	18340	1	48.2	1	0	5.8	1	0	0	0	1	1
XMZ-1719	PNG2010	1	1	2	1	1	27200	1	11.82	1	18.1	14.24	1	1	1	0	1	1
XMZ-172	PNG2010	1	1	3	0	0	1.518	1	0.622	1		0	0		0	0		0
XMZ-1720	PNG2010	1	1	1	1	0	11.06	1	7.84	1		0	0		0	0		0
XMZ-1721	PNG2010	1	0	1	0	0	0	0				0	0		0	0
XMZ-1722	PNG2010	1	0	4	0	0	0	0				0	0		0	0
XMZ-1723	PNG2010	1	0	1	0	0	0	0				0	0		0	0
XMZ-1724	PNG2010	1	0	4	0	0	0	0				0	0		0	0
XMZ-1725	PNG2010	1	0	4	0	0	0	0				0	0		0	0
XMZ-1726	PNG2010	1	0	4	0	0	0	0				0	0		0	0
XMZ-1727	PNG2010	1	0	4	0	0	0	0				0	0		0	0
XMZ-1728	PNG2010	1	0	4	0	0	8.46	1	5.2	1		0	0		0	0		1
XMZ-1729	PNG2010	1	1	4	0	0	0	0				0	0		0	0
XMZ-173	PNG2010	1	1	2	0	0	0.704	1	0	0		0	0		0	0
XMZ-1730	PNG2010	1	0	4	1	0	95.2	1	0.24	1		0	0		1	1		0
XMZ-1731	PNG2010	1	1	4	0	0	0	0				0	0		0	0
XMZ-1732	PNG2010	1	1	2	0	0	2.36	1	0	0		0	0		0	0		0
XMZ-1733	PNG2010	1	0	4	0	0	0	0				0	0		0	0
XMZ-1734	PNG2010	1	0	2	0	0	0	0				0	0		0	0
XMZ-1735	PNG2010	1	0	2	1	0	800	1	14.76	1		0	0		0	0		0
XMZ-1736	PNG2010	1	0	1	0	0	0	0				0	0		0	0
XMZ-1737	PNG2010	1	0	4	0	0	0	0			0	6.44	1	0	0	0	0
XMZ-1738	PNG2010	1	1	2	1	1	13800	1	29	1	2.02	32.2	1	1	1	0	0	0
XMZ-1739	PNG2010	1	0	1	1	0	10200	1	5.78	1		0	0		0	0		0
XMZ-174	PNG2010	1	0	2	0	1	0	0				0	0		0	0
XMZ-1740	PNG2010	1	0	1	1	1	1582	1	3.06	1	14.28	179.2	1	1	0	0	1	0
XMZ-1741	PNG2010	1	0	1	0	0	0	0				0	0		0	0
XMZ-1742	PNG2010	1	0	3	0	0	0	0			0	0.63	1	0	0	0	0
XMZ-1743	PNG2010	1	0	4	0	0	0	0				0	0		0	0
XMZ-1744	PNG2010	1	0	4	0	0	0	0				0	0		0	0
XMZ-1745	PNG2010	1	0	1	1	0	510	1	1054	1		0	0		0	1		1
XMZ-1746	PNG2010	1	0	2	0	0	0	0				0	0		0	0
XMZ-1747	PNG2010	1	0	2	1	0	848	1	18.56	1	1.544	3.16	1	1	0	0	0	1
XMZ-1748	PNG2010	1	1	1	0	0	25.4	1	4.08	1		0	0		0	0		0
XMZ-1749	PNG2010	1	1	1	0	0	0	0				0	0		0	0
XMZ-175	PNG2010	1	0	1	0	0	0	0				0	0		0	0
XMZ-1751	PNG2010	1	1	2	0	0	0	0			0	2.1	1	0	0	0	0
XMZ-1752	PNG2010	1	0	4	0	0	0	0				0	0		0	0
XMZ-1753	PNG2010	1	0	4	0	0	0	0				0	0		0	0
XMZ-1754	PNG2010	1	1	1	0	0	0	0				0	0		1	0
XMZ-1755	PNG2010	1	0	3	1	0	2580	1	0	0		0	0		0	0		0
XMZ-1756	PNG2010	1	0	4	0	0	0	0				0	0		0	0
XMZ-1757	PNG2010	1	0	2	0	0	0	0			0	3.1	1	0	0	0	1
XMZ-1758	PNG2010	1	0	2	0	0	0	0				0	0		0	0
XMZ-1759	PNG2010	1	1	2	0	0	0	0				0	0		0	0
XMZ-176	PNG2010	1	0		0	0	0	0				0	0		0	0
XMZ-1760	PNG2010	1	1	1	0	0	0	0				0	0		0	0
XMZ-1761	PNG2010	1	0	1	0	0	0	0				0	0		0	0
XMZ-1762	PNG2010	1		3	0	0	0	0				0	0
XMZ-1763	PNG2010	1	1	3	0	0	0	0				0	0		0	0
XMZ-1764	PNG2010	1	1	3	0	0	0	0				0	0		0	0
XMZ-1765	PNG2010	1	0	2	0	0	0	0				0	0		0	0
XMZ-1766	PNG2010	1	0	2	1	1	14.34	1	0	0	0.504	1.06	1	1	0	0	1	0
XMZ-1767	PNG2010	1	0	4	0	0	0	0				0	0		0	0
XMZ-1768	PNG2010	1	0	3	0	0	0	0				0	0		0	0
XMZ-1769	PNG2010	1	0	2	0	0	132.4	1	0	0		0	0		0	0		0
XMZ-177	PNG2010	1	0	2	0	0	0	0				0	0		0	0
XMZ-1770	PNG2010	1	0	1	0	0	0	0				0	0		0	0
XMZ-1771	PNG2010	1	1	1	0	0	0	0				0	0		0	0
XMZ-1772	PNG2010	1	1	1	0	0	0	0				0	0		0	0
XMZ-1773	PNG2010	1	0	4	0	0	1	1	42.6	1		0	0		0	0		0
XMZ-1774	PNG2010	1	0	2	0	0	0	0				0	0		0	0
XMZ-1775	PNG2010	1	1	4	0	0	0	0				0	0		1	0
XMZ-1776	PNG2010	1	1	2	0	0	0	0				0	0		0	0
XMZ-1777	PNG2010	1	1	2	0	0	7.46	1	155.6	1		0	0		0	0		0
XMZ-1778	PNG2010	1	0	2	1	0	121.6	1	107.2	1		0	0		0	0		0
XMZ-1779	PNG2010	1		2	1	0	2.84	1	29.6	1		0	0					0
XMZ-178	PNG2010	1	1	1	0	0	0	0				0	0		0	0
XMZ-1780	PNG2010	1	1	2	0	0	0	0				0	0		0	0
XMZ-1781	PNG2010	1	1	2	0	0	0.662	1	0.586	1		0	0		0	0		0
XMZ-1782	PNG2010	1	1	3	0	0	0	0				0	0		0	0
XMZ-1783	PNG2010	1	0	4	0	0	0	0				0	0		0	0
XMZ-1784	PNG2010	1	1	3	0	0	1496	1	48.8	1		0	0		0	0		0
XMZ-1785	PNG2010	1	0	4	0	0	0	0				0	0		0	1
XMZ-1786	PNG2010	1	0	1	1	0	1640	1	318	1		0	0		0	1		0
XMZ-1787	PNG2010	1	1	4	0	0	13.02	1	0	0		0	0		0	0		0
XMZ-1788	PNG2010	1	0	4	0	0	0	0				0	0		0	0
XMZ-1789	PNG2010	1	1	2	0	0	0	0				0	0		0	0
XMZ-179	PNG2010	1	0	1	0	0	0	0				0	0		0	0
XMZ-1790	PNG2010	1	0	2	1	0	18680	1	1756	1		0	0		1	0		0
XMZ-1791	PNG2010	1	0	4	0	0	0	0				0	0		1	0
XMZ-1792	PNG2010	1	0	3	0	0	0	0				0	0		0	0
XMZ-1793	PNG2010	1	1	2	0	0	0	0				0	0		0	0
XMZ-1794	PNG2010	1	0	3	0	0	0	0				0	0		0	0
XMZ-1795	PNG2010	1	1	4	0	0	0	0				0	0		0	1
XMZ-1796	PNG2010	1	0	3	0	0	7.54	1	294	1		0	0		0	1		0
XMZ-1797	PNG2010	1	1	4	0	0	0	0				0	0		1	0
XMZ-1798	PNG2010	1	0	4	0	0	0	0				0	0		0	0
XMZ-1799	PNG2010	1	0	3	1	0	806	1	157.8	1		0	0		0	0		0
XMZ-18	PNG2010	1	0		0	0	0	0				0	0		0	0
XMZ-180	PNG2010	1	0	4	0	0	0	0				0	0		0	0
XMZ-1800	PNG2010	1	0	3	0	0	0	0				0	0		0	0
XMZ-1801	PNG2010	1	1	3	1	0	72.6	1	58	1		0	0		1	1		0
XMZ-1802	PNG2010	1	0	2	0	0	1468	1	98	1		0	0		0	0		0
XMZ-1803	PNG2010	1	1	4	0	0	0	0				0	0		0	0
XMZ-1804	PNG2010	1	0	4	0	0	6.36	1	0	0	0	1.114	1	0	0	0		0
XMZ-1805	PNG2010	1	1	1	0	0	0	0				0	0		0	0
XMZ-1806	PNG2010	1	1	2	0	0	1.098	1	1.996	1		0	0		0	0		0
XMZ-1807	PNG2010	1	0	3	0	0	0	0				0	0		0	0
XMZ-1808	PNG2010	1	0	3	0	0	0	0				0	0		0	0
XMZ-1809	PNG2010	1	0	3	0	0	2.6	1	8.84	1		0	0		0	0		0
XMZ-181	PNG2010	1	0	1	0	0	0	0				0	0		0	0
XMZ-1810	PNG2010	1	0	3	0	0	4.28	1	0	0		0	0		0	0		0
XMZ-1811	PNG2010	1	0	4	0	0	0	0				0	0		0	0
XMZ-1812	PNG2010	1	0	3	0	0	0	0				0	0		0	0
XMZ-1813	PNG2010	1	1	2	0	0	0	0				0	0		0	0
XMZ-1814	PNG2010	1	0	4	0	0	0	0				0	0		0	0
XMZ-1815	PNG2010	1	0	2	0	0	1.47	1	0	0		0	0		0	0
XMZ-1816	PNG2010	1	1	2	0	1	0	0			1.44	19.86	1	1	0	0	0
XMZ-1817	PNG2010	1	1	1	0	0	0.646	1	0	0	0.39	0.39	1	1	0	0	0
XMZ-1818	PNG2010	1	0	1	0	1	0	0			2780	7940	1	1	1	1	0
XMZ-1819	PNG2010	1	0	4	0	1	0.8479999	1	0.83	1	0	14.16	1	0	0	0	0	0
XMZ-1820	PNG2010	1	1	2	0	0	33.8	1	35	1		0	0		0	0		1
XMZ-1821	PNG2010	1	1	1	1	0	7380	1	416	1		0	0		0	0		0
XMZ-1822	PNG2010	1	0	1	1	0	786	1	7.12	1		0	0		0	0		0
XMZ-1823	PNG2010	1	0	4	0	0	0	0				0	0		0	0		0
XMZ-1824	PNG2010	1	1	1	1	0	360000	1	178.8	1	0	2.16	1	0	1	0	0	0
XMZ-1825	PNG2010	1	0	1	1	0	4060	1	12560	1		0	0		0	0		0
XMZ-1826	PNG2010	1	1	4	0	0	0	0				0	0		0	0
XMZ-1827	PNG2010	1	0	4	0	0	0	0				0	0		0	1
XMZ-1828	PNG2010	1	0	4	0	0	0	0				0	0		0	0
XMZ-1829	PNG2010	1	1	2	0	0	0	0				0	0		0	0
XMZ-183	PNG2010	1	0		0	0	0	0				0	0		0	0
XMZ-1830	PNG2010	1	0	4	0	0	0	0				0	0		0	0
XMZ-1831	PNG2010	1	0	1	0	0	0	0				0	0		0	0
XMZ-1832	PNG2010	1	1	4	0	0	0	0				0	0		0	0
XMZ-1833	PNG2010	1	0	4	0	0	0	0				0	0		1	0
XMZ-1834	PNG2010	1	1	2	0	0	0	0				0	0		0	0
XMZ-1835	PNG2010	1	0	2	0	0	0	0				0	0		0	0
XMZ-1836	PNG2010	1	0	1	0	0	0	0				0	0		0	1
XMZ-1837	PNG2010	1	1	1	0	0	0	0				0	0		0	0
XMZ-1838	PNG2010	1	0	4	0	0	0	0				0	0		1	0
XMZ-1839	PNG2010	1	1	2	0	0	298	1	0	0		0	0		0	0		1
XMZ-184	PNG2010	1	0	1	0	0	0	0				0	0		1	0
XMZ-1840	PNG2010	1	0	2	0	0	0	0				0	0		0	0
XMZ-1841	PNG2010	1	1	4	0	0	0	0				0	0		0	0
XMZ-1842	PNG2010	1	0	4	0	0	6.44	1	150.4	1		0	0		0	0		1
XMZ-1843	PNG2010	1	0	3	0	0	0	0				0	0		0	0
XMZ-1844	PNG2010	1	0	4	0	0	10.8	1	0	0		0	0		0	0		0
XMZ-1845	PNG2010	1	0	1	1	0	111.4	1	10020	1		0	0		0	1		0
XMZ-1846	PNG2010	1	0	4	0	0	0	0				0	0		0	0
XMZ-1847	PNG2010	1	0	1	0	0	0	0				0	0		0	0
XMZ-1848	PNG2010	1	1	4	0	0	2.64	1	1.59	1		0	0		0	0		0
XMZ-1849	PNG2010	1	0	4	0	0	0	0				0	0		0	0
XMZ-185	PNG2010	1	1	1	0	0	0	0				0	0		0	0
XMZ-1850	PNG2010	1	1	2	0	0	0	0				0	0		0	0
XMZ-1851	PNG2010	1	0	1	0	0	0	0				0	0		0	1
XMZ-1852	PNG2010	1	1	4	1	0	51.4	1	131.8	1		0	0		0	1		0
XMZ-1853	PNG2010	1	1	2	1	0	8460	1	2040	1		0	0		1	1		1
XMZ-1854	PNG2010	1	1	1	1	0	133.6	1	2080	1		0	0		0	0		0
XMZ-1855	PNG2010	1	1	1	1	0	75400	1	470	1		0	0		1	0		0
XMZ-1856	PNG2010	1	0	2	0	0	0	0				0	0		0	0
XMZ-1857	PNG2010	1	0	1	0	0	0	0				0	0		0	0
XMZ-1858	PNG2010	1	0	4	0	0	0	0				0	0		1	1		1
XMZ-1859	PNG2010	1	1	4	1	0	304	1	0	0		0	0		0	0		0
XMZ-186	PNG2010	1	1		0	0	0	0				0	0		0	0
XMZ-1860	PNG2010	1	0	4	0	0	0	0				0	0		0	0
XMZ-1861	PNG2010	1	1	4	0	0	0	0				0	0		0	0
XMZ-1862	PNG2010	1	0	4	0	0	0	0				0	0		1	0
XMZ-1863	PNG2010	1	0	3	0	0	6.9	1	0	0	0	8.54	1	0	0	0	0	0
XMZ-1864	PNG2010	1	0	2	0	0	922	1	0.0842	1		0	0		0	0		0
XMZ-1865	PNG2010	1	0	1	0	0	0	0				0	0		0	0
XMZ-1866	PNG2010	1	0	2	0	0	0	0				0	0		0	0
XMZ-1867	PNG2010	1	1	1	0	0	0	0				0	0		0	0
XMZ-1868	PNG2010	1	0	1	0	0	0	0				0	0		0	0
XMZ-1869	PNG2010	1	1	4	0	0	14.9	1	0	0		0	0		0	0		1
XMZ-187	PNG2010	1	0		0	0	0	0				0	0		0	0
XMZ-1870	PNG2010	1	0	4	0	0	0	0				0	0		0	0
XMZ-1871	PNG2010	1	0	2	1	0	1630	1	15.06	1		0	0		1	0		0
XMZ-1872	PNG2010	1	1	1	0	0	0	0				0	0		0	1
XMZ-1873	PNG2010	1	0	4	0	0	0	0				0	0		0	0
XMZ-1874	PNG2010	1	0	4	0	0	51.8	1	98.2	1		0	0		0	1		1
XMZ-1875	PNG2010	1	0	1	0	0	0	0				0	0		0	0
XMZ-1876	PNG2010	1	0	4	0	0	0	0				0	0		0	0
XMZ-1877	PNG2010	1	0	3	0	0	68.8	1	0.1188	1		0	0		0	0		0
XMZ-1878	PNG2010	1	0	2	1	0	81800	1	2.28	1		0	0		0	0		1
XMZ-1879	PNG2010	1	0	3	0	0	0	0				0	0		0	1
XMZ-188	PNG2010	1	0	3	0	0	2.42	1	0.135	1		0	0		0	0		1
XMZ-1880	PNG2010	1	0	3	0	0	0	0				0	0		0	0
XMZ-1881	PNG2010	1	0	4	0	0	0	0				0	0		0	0
XMZ-1882	PNG2010	1	0	3	0	0	0	0				0	0		0	0
XMZ-1883	PNG2010	1	0	3	0	0	496	1	3.92	1		0	0		0	0		0
XMZ-1884	PNG2010	1	1	2	0	0	0	0				0	0		0	0
XMZ-1885	PNG2010	1	0	2	0	0	0	0			11.62	27.2	1	1	0	0	0
XMZ-1886	PNG2010	1	1	1	0	0	0	0				0	0		0	0
XMZ-1887	PNG2010	1	1	4	0	0	0	0				0	0		0	0
XMZ-1888	PNG2010	1	0	4	0	0	0	0				0	0		0	1
XMZ-1889	PNG2010	1	1	4	0	0	0	0				0	0		0	0
XMZ-189	PNG2010	1	1	2	0	0	0	0				0	0		0	0
XMZ-1890	PNG2010	1	1	4	0	0	0	0			1.758	5.44	1	1	0	1	0
XMZ-1891	PNG2010	1	1	4	0	0	0	0				0	0		0	0
XMZ-1892	PNG2010	1	1	4	1	0	0.854	1	93.6	1		0	0		0	0		0
XMZ-1893	PNG2010	1		4	0	1	3.1	1	1.856	1	0	67.6	1	0			1	0
XMZ-1894	PNG2010	1	1	4	0	0	0	0				0	0		0	0
XMZ-1895	PNG2010	1	0	4	0	0	0.738	1	0	0		0	0		0	0
XMZ-1896	PNG2010	1	0	2	0	0	0	0			0.802	60.6	1	1	0	0	1
XMZ-1897	PNG2010	1	1	3	0	0	0	0				0	0		0	0
XMZ-1898	PNG2010	1	1	4	0	0	1.274	1	0	0		0	0		0	0		0
XMZ-1899	PNG2010	1	0	4	0	0	0	0				0	0		0	0
XMZ-19	PNG2010	1	1	3	0	0	0	0				0	0		0	0
XMZ-190	PNG2010	1	1		0	0	0	0				0	0		0	0
XMZ-1900	PNG2010	1	1	4	0	0	1.01	1	0	0		0	0		1	0		0
XMZ-1901	PNG2010	1	1	4	0	0	0	0				0	0		0	0
XMZ-1902	PNG2010	1	0	4	0	0	0	0				0	0		0	0
XMZ-1903	PNG2010	1	0	3	1	0	7600	1	2.22	1		0	0		0	0		0
XMZ-1904	PNG2010	1	0	3	0	0	0	0				0	0		0	0
XMZ-1905	PNG2010	1	1	4	0	0	0	0				0	0		0	0
XMZ-1906	PNG2010	1	0	4	0	0	1.108	1	0	0		0	0		0	0
XMZ-1907	PNG2010	1	1	1	0	0	0	0				0	0		0	0
XMZ-1908	PNG2010	1	1	4	0	0	0	0				0	0		0	1
XMZ-1909	PNG2010	1	0	4	0	0	0	0				0	0		0	0
XMZ-191	PNG2010	1	1		0	0	0	0				0	0		0	0
XMZ-1910	PNG2010	1	1	4	0	0	0	0				0	0		0	0
XMZ-1911	PNG2010	1	0	4	0	0	82.8	1	0.1768	1		0	0		0	0		0
XMZ-1912	PNG2010	1	0	4	0	0	0	0				0	0		0	0
XMZ-1913	PNG2010	1	1	3	0	0	0	0				0	0		0	0
XMZ-1914	PNG2010	1	0	4	0	0	0	0				0	0		0	0
XMZ-1915	PNG2010	1	0	3	0	0	0.92	1	0	0		0	0		0	0
XMZ-1916	PNG2010	1	0	2	1	0	154.4	1	5960	1		0	0		0	0		0
XMZ-1917	PNG2010	1	1	2	0	0	3.74	1	121.4	1		0	0		1	1		0
XMZ-1918	PNG2010	1	1	4	0	0	0	0				0	0		0	1
XMZ-1919	PNG2010	1	0	4	0	0	0	0				0	0		0	0
XMZ-192	PNG2010	1	0		0	0	0	0				0	0		0	0
XMZ-1920	PNG2010	1	0	4	0	0	0	0				0	0		0	0
XMZ-1921	PNG2010	1	0	3	0	0	9.36	1	6.2	1		0	0		1	1		0
XMZ-1922	PNG2010	1	0	3	0	0	0	0				0	0		0	0
XMZ-1923	PNG2010	1	1	4	0	0	0	0				0	0		0	0
XMZ-1924	PNG2010	1	0	3	0	0	0	0				0	0		0	0
XMZ-1925	PNG2010	1	1	4	0	0	0	0				0	0		0	0
XMZ-1926	PNG2010	1	0	4	0	0	0	0				0	0		0	0
XMZ-1927	PNG2010	1	1	3	0	0	0	0				0	0		0	0
XMZ-1928	PNG2010	1	1	2	0	0	0	0				0	0		0	0
XMZ-1929	PNG2010	1	1	4	0	0	0	0				0	0		1	1
XMZ-193	PNG2010	1	0		0	0	0	0				0	0		1	1
XMZ-1930	PNG2010	1	1	4	0	0	0	0				0	0		0	0
XMZ-1931	PNG2010	1	1	4	0	0	0	0				0	0		0	0
XMZ-1932	PNG2010	1	0	4	0	0	0	0				0	0		0	0
XMZ-1933	PNG2010	1	0	2	1	0	724	1	3880	1		0	0		1	0		1
XMZ-1934	PNG2010	1	1	2	0	0	1.368	1	0	0		0	0		0	0
XMZ-1935	PNG2010	1	0	1	1	0	358	1	0	0		0	0		0	0		0
XMZ-1936	PNG2010	1	1	4	0	0	0	0				0	0		0	0
XMZ-1937	PNG2010	1	0	4	0	0	0	0				0	0		0	0
XMZ-1938	PNG2010	1	0	4	0	0	0	0				0	0		0	0
XMZ-1939	PNG2010	1	1	3	0	0	0	0				0	0		0	0
XMZ-194	PNG2010	1	1	4	0	0	0	0				0	0		0	0
XMZ-1940	PNG2010	1	0	1	0	0	0	0				0	0		0	0
XMZ-1941	PNG2010	1	1	1	0	0	0	0				0	0		0	0
XMZ-1944	PNG2010	1	0	3	0	0	0	0				0	0		0	0
XMZ-1946	PNG2010	1	1	2	0	0	0	0				0	0		0	0
XMZ-1947	PNG2010	1	0	4	0	0	35.2	1	4.9	1		0	0			0		0
XMZ-1948	PNG2010	1	0	1	0	0	0	0				0	0		0	0
XMZ-1949	PNG2010	1	1	1	0	0	0	0				0	0		0	0
XMZ-195	PNG2010	1	1		0	0	0	0				0	0		0	0
XMZ-1950	PNG2010	1	0	4	0	0	0	0			0	1.27	1	0	0	0	1
XMZ-1951	PNG2010	1	1	1	0	0	0	0				0	0		0	0
XMZ-1952	PNG2010	1	0	1	1	1	103400	1	122400	1	21	398	1	1	1	1	0	0
XMZ-1953	PNG2010	1	0	4	0	0	33	1	0	0		0	0		1	0		0
XMZ-1954	PNG2010	1	1	4	0	0	0	0				0	0		0	0
XMZ-1955	PNG2010	1	0	4	0	0	3.96	1	0	0		0	0		0	0		0
XMZ-1956	PNG2010	1	0	4	0	0	0	0				0	0		0	0
XMZ-1957	PNG2010	1	1	4	0	0	0	0				0	0		0	0
XMZ-1958	PNG2010	1	0	4	0	0	0	0				0	0		0	0
XMZ-1959	PNG2010	1	0	3	0	0	430	1	0	0		0	0		0	0		0
XMZ-196	PNG2010	1	0	4	0	0	0	0				0	0		0	1
XMZ-1960	PNG2010	1	0	4	0	1	0	0			0	85.4	1	0	0	0
XMZ-1961	PNG2010	1	0	4	0	0	0	0				0	0		0	0
XMZ-1962	PNG2010	1	1	2	0	0	0	0				0	0		0	0
XMZ-1963	PNG2010	1	1	2	0	0	0	0				0	0		0	0
XMZ-1964	PNG2010	1	1	1	0	0	0	0				0	0		0	0
XMZ-1965	PNG2010	1	1	1	0	0	0	0				0	0		0	0
XMZ-1966	PNG2010	1	0	4	0	0	0	0				0	0		0	0
XMZ-1967	PNG2010	1	1	4	0	0	0	0			1.244	2.34	1	1	0	0	0
XMZ-1968	PNG2010	1	1	4	0	0	0	0				0	0		0	0
XMZ-1969	PNG2010	1	0	4	0	0	0	0				0	0		0	0
XMZ-197	PNG2010	1	1	1	0	0	0	0				0	0		0	1
XMZ-1970	PNG2010	1	0	4	0	0	0	0				0	0		0	0
XMZ-1971	PNG2010	1	0	4	0	0	0	0				0	0		0	0
XMZ-1972	PNG2010	1	0	4	0	0	0	0				0	0		0	0
XMZ-1973	PNG2010	1	1	3	0	0	0	0				0	0		0	0
XMZ-1975	PNG2010	1	1	3	0	0	0	0				0	0		0	0
XMZ-1976	PNG2010	1	0	2	0	0	0	0				0	0		0	0
XMZ-1978	PNG2010	1	0	2	0	0	0	0				0	0		0	0
XMZ-1979	PNG2010	1	1	1	0	0	0	0				0	0		0	0
XMZ-198	PNG2010	1	1		0	0	0	0				0	0		0	0
XMZ-1980	PNG2010	1	0	1	0	0	0	0				0	0		1	0
XMZ-1981	PNG2010	1	1	4	0	0	0	0				0	0		0	0
XMZ-1982	PNG2010	1	0	4	0	0	0	0				0	0		0	0
XMZ-1983	PNG2010	1	1	1	0	0	0	0				0	0		1	0
XMZ-1984	PNG2010	1	0	1	0	0	0	0				0	0		0	0
XMZ-1985	PNG2010	1	0	1	0	0	0	0				0	0		0	0
XMZ-1986	PNG2010	1	0	4	0	0	0	0				0	0		0	0
XMZ-1987	PNG2010	1	0	1	0	0	0	0				0	0		0	0
XMZ-1988	PNG2010	1	0	4	0	0	0	0				0	0		0	0
XMZ-1989	PNG2010	1	1	4	0	0	0	0				0	0			0
XMZ-199	PNG2010	1	0		0	0	0	0				0	0		1	0
XMZ-1990	PNG2010	1	0	4	0	0	0	0				0	0		1	1
XMZ-1991	PNG2010	1	0	4	0	0	0	0				0	0		0	0
XMZ-1992	PNG2010	1	1	4	0	0	0	0				0	0		0	0
XMZ-1993	PNG2010	1	1	3	0	0	1.55	1	97.6	1		0	0			0		0
XMZ-1994	PNG2010	1	1	2	0	0	0	0				0	0		0	0
XMZ-1995	PNG2010	1	1	3	0	0	0	0				0	0		0	0
XMZ-1996	PNG2010	1	0	4	0	0	0	0				0	0		0	0
XMZ-1998	PNG2010	1	0	1	0	0	0	0				0	0		0	0
XMZ-1999	PNG2010	1	1	4	0	0	0	0				0	0		0	0
XMZ-2	PNG2010	1	0		0	0	0	0				0	0		0	0
XMZ-20	PNG2010	1	0	2	0	0	0	0				0	0		0	0
XMZ-200	PNG2010	1	1		0	0	0	0				0	0		0	0
XMZ-2000	PNG2010	1	1	4	0	1	0	0			0.478	6.98	1	1	1	0	0
XMZ-2001	PNG2010	1	0	4	0	0	0	0				0	0		0	0
XMZ-2002	PNG2010	1	0	3	1	0	382	1	3.22	1		0	0		0	0		1
XMZ-2003	PNG2010	1	1	2	0	0	0	0				0	0		0	0
XMZ-2004	PNG2010	1	1	2	0	0	0	0				0	0		1	0
XMZ-2005	PNG2010	1	1	2	0	0	0	0				0	0		0	0
XMZ-2006	PNG2010	1	1	2	0	0	0	0				0	0		0	0
XMZ-2007	PNG2010	1	0	1	0	0	0	0				0	0		0	0
XMZ-2008	PNG2010	1	1	1	0	0	0	0				0	0		0	1
XMZ-2009	PNG2010	1	0	3	0	0	0	0				0	0		0	0
XMZ-201	PNG2010	1	1		0	0	0	0			0	2.92	1	0	0	0	1
XMZ-2010	PNG2010	1	0	4	0	0	0	0				0	0		0	0
XMZ-2011	PNG2010	1	1	4	0	0	0	0				0	0		0	0
XMZ-2012	PNG2010	1	0	4	0	0	0	0				0	0		0	0
XMZ-2013	PNG2010	1	0	4	0	0	0	0				0	0		0	0
XMZ-2014	PNG2010	1	0	4	0	1	0	0			0	13.54	1	0	0	0	0
XMZ-2015	PNG2010	1	0	4	0	0	0	0				0	0		0	0
XMZ-2016	PNG2010	1	1	2	0	0	0	0				0	0		0	0
XMZ-2017	PNG2010	1	1	1	1	0	59.6	1	2360	1		0	0		0	0		0
XMZ-2018	PNG2010	1	0	1	0	0	0	0				0	0		0	0
XMZ-2019	PNG2010	1	0	1	0	0	0	0				0	0		0	0
XMZ-202	PNG2010	1	1		0	0	0	0				0	0		1	0
XMZ-2020	PNG2010	1	0	4	0	0	0	0				0	0		0	0
XMZ-2021	PNG2010	1	1	4	0	0	0	0				0	0		0	0
XMZ-2022	PNG2010	1	0	4	0	0	0	0				0	0		0	0
XMZ-2023	PNG2010	1	0	4	0	0	0	0				0	0		0	0
XMZ-2024	PNG2010	1	1	2	0	0	0	0			0	4.56	1	0	0	0	1
XMZ-2025	PNG2010	1	0	3	0	0	0	0			0	5.08	1	0	0	0	0
XMZ-2026	PNG2010	1	1	4	0	0	0	0				0	0		0	0
XMZ-2027	PNG2010	1	0	4	0	0	0	0				0	0		0	0
XMZ-2028	PNG2010	1	0	2	0	0	0	0				0	0		0	0
XMZ-2029	PNG2010	1	1	1	0	0	0	0				0	0		0	0
XMZ-203	PNG2010	1	0		0	0	0	0				0	0		1	0
XMZ-2030	PNG2010	1	1	4	0	0	0	0				0	0		0	0
XMZ-2031	PNG2010	1	0	4	0	0	0	0				0	0		0	0
XMZ-2032	PNG2010	1	0	1	0	0	0	0				0	0		0	0
XMZ-2033	PNG2010	1	1	1	0	0	0	0				0	0		0	0
XMZ-2034	PNG2010	1	1	4	0	0	0	0				0	0		0	0
XMZ-2035	PNG2010	1	0	2	0	0	0	0			0	7.66	1	0	0	0	0
XMZ-2036	PNG2010	1	0	2	0	0	0	0				0	0		0	0
XMZ-2037	PNG2010	1	1	4	0	0	0	0				0	0		0	0
XMZ-2038	PNG2010	1	0	4	0	0	0	0				0	0		0	0
XMZ-204	PNG2010	1	1		0	0	0	0				0	0		0	0
XMZ-2040	PNG2010	1	1	4	0	0	0	0				0	0		0	0
XMZ-2041	PNG2010	1	0	4	0	0	0	0				0	0		0	0
XMZ-2042	PNG2010	1	1	2	0	0	1.064	1	25.6	1		0	0		0	0		0
XMZ-2043	PNG2010	1	1	4	0	0	0	0				0	0		0	0
XMZ-2044	PNG2010	1	1	4	0	0	0	0				0	0		1	1
XMZ-2045	PNG2010	1	0	4	0	0	0	0				0	0		0	0
XMZ-2046	PNG2010	1	1	2	0	1	0	0			20.6	382	1	1	0	0	1
XMZ-2047	PNG2010	1	0	1	0	0	0	0				0	0		0	0
XMZ-2048	PNG2010	1	0	1	0	0	0	0				0	0		1	1
XMZ-2049	PNG2010	1	0	4	0	0	0	0				0	0		0	0
XMZ-205	PNG2010	1	0		0	0	0	0				0	0		0	1
XMZ-2053	PNG2010	1	0	3	0	0	13.94	1	24.6	1		0	0		0	0		0
XMZ-2054	PNG2010	1	0	2	0	0	0	0				0	0		0	0
XMZ-2055	PNG2010	1	1	1	0	0	0	0				0	0		0	0
XMZ-2056	PNG2010	1	0	1	0	0	0	0				0	0		0	0
XMZ-2057	PNG2010	1	1	4	0	0	0	0				0	0		0	0
XMZ-2059	PNG2010	1	0	3	0	0	0	0				0	0		0	0
XMZ-206	PNG2010	1	0	2	0	0	0	0				0	0		0	0
XMZ-2060	PNG2010	1	1	4	0	0	0	0				0	0		1
XMZ-2061	PNG2010	1	0	1	0	0	0	0				0	0		0	0
XMZ-2062	PNG2010	1	1	4	0	0	0	0				0	0		0	0
XMZ-2064	PNG2010	1	0	1	0	0	0	0				0	0		0	0
XMZ-2065	PNG2010	1	0	1	0	0	0	0				0	0		0	1
XMZ-2066	PNG2010	1	1	4	0	0	0	0				0	0		0	0
XMZ-2067	PNG2010	1	0	3	0	0	0	0			0	26	1	0	0	0	1
XMZ-2068	PNG2010	1	0	4	0	0	0	0				0	0		0	1
XMZ-2069	PNG2010	1	0	4	0	0	0	0				0	0		0	0
XMZ-207	PNG2010	1	1	2	0	0	0	0				0	0		0	0
XMZ-2070	PNG2010	1	0	4	0	0	0	0				0	0		0	0
XMZ-2071	PNG2010	1	0	3	0	0	0	0				0	0		0	0
XMZ-2072	PNG2010	1	0	1	0	1	0	0			1.384	40.8	1	1	0	0	1
XMZ-2074	PNG2010	1	0	4	0	0	0	0				0	0		0	0
XMZ-2075	PNG2010	1		2	0	0	0	0				0	0
XMZ-2076	PNG2010	1		1	0	0	0	0				0	0
XMZ-2077	PNG2010	1	0	1	0	0	0	0				0	0		0	0
XMZ-2078	PNG2010	1	0	4	0	0	0	0				0	0		0	1
XMZ-2079	PNG2010	1	0	2	1	0	8080	1	9.34	1		0	0		0	0		0
XMZ-208	PNG2010	1	0		0	0	0	0				0	0		0	0
XMZ-2080	PNG2010	1	0	1	0	0	0	0				0	0		0	0
XMZ-2081	PNG2010	1	0	1	0	0	0	0				0	0		0	0
XMZ-2082	PNG2010	1	1	4	0	0	0	0				0	0		0	0
XMZ-2083	PNG2010	1	0	4	0	0	0	0				0	0		0	0
XMZ-2084	PNG2010	1	0	1	0	0	0	0				0	0		0	0
XMZ-2085	PNG2010	1	0	1	0	0	0	0				0	0		0	0
XMZ-2086	PNG2010	1	1	4	0	0	0	0				0	0		0	0
XMZ-2087	PNG2010	1	0	4	0	0	0	0				0	0		0	0
XMZ-2088	PNG2010	1	0	4	0	0	0	0				0	0		0	0
XMZ-2089	PNG2010	1	1	4	0	0	14.26	1	0	0		0	0		0	0		0
XMZ-209	PNG2010	1	1	3	0	0	0	0				0	0		0	0
XMZ-2090	PNG2010	1	1	3	0	0	0	0				0	0		0	0
XMZ-2091	PNG2010	1	1	1	0	0	0	0				0	0		0	0
XMZ-2092	PNG2010	1	1	1	0	0	0	0				0	0		1	0
XMZ-2093	PNG2010	1	0	4	0	0	0	0				0	0		0	0
XMZ-2094	PNG2010	1	0	1	0	0	0	0				0	0		0	0
XMZ-2095	PNG2010	1	0	4	0	0	0	0				0	0		0	0
XMZ-2096	PNG2010	1	0	4	0	0	0	0				0	0		0	0
XMZ-2097	PNG2010	1	1	4	0	0	0	0				0	0		0	0
XMZ-2098	PNG2010	1	1	2	0	0	0	0				0	0		0	0
XMZ-2099	PNG2010	1	0	1	0	0	0	0				0	0		0	0
XMZ-21	PNG2010	1	1	1	0	0	0	0				0	0		1	1
XMZ-210	PNG2010	1	0	3	0	0	0	0				0	0		0	0
XMZ-2100	PNG2010	1	1	4	0	0	0	0				0	0		0	0
XMZ-2101	PNG2010	1	0	4	1	0	0	0				0	0		1	0
XMZ-2102	PNG2010	1	0	2	0	0	0	0				0	0		0	0
XMZ-2103	PNG2010	1	1	2	0	0	0	0				0	0		0	0
XMZ-2104	PNG2010	1	0	1	0	0	0	0				0	0		0	0
XMZ-2105	PNG2010	1	1	4	0	0	0	0				0	0		0	0
XMZ-2106	PNG2010	1	0	4	0	0	0	0				0	0		1	1
XMZ-2107	PNG2010	1	0	1	0	0	0	0				0	0		0	0
XMZ-2108	PNG2010	1	1	3	0	0	0	0				0	0		0	0
XMZ-2109	PNG2010	1	0	4	0	0	0	0				0	0		0	0
XMZ-211	PNG2010	1	0	3	0	0	0	0				0	0		0	0
XMZ-2110	PNG2010	1	1	4	0	0	0	0				0	0		0	0
XMZ-2112	PNG2010	1	1	4	0	0	0	0				0	0		0	1
XMZ-2113	PNG2010	1	1	3	0	0	41.8	1	0	0		0	0		0	0
XMZ-2114	PNG2010	1	1	2	0	0	0	0				0	0		0	0
XMZ-2115	PNG2010	1	1	4	0	0	0	0				0	0		0	0
XMZ-2116	PNG2010	1	0	4	0	0	0	0			0.626	1.004	1	1	0	0	0
XMZ-2117	PNG2010	1	0	4	0	0	0	0				0	0		0	0
XMZ-212	PNG2010	1	1	3	0	0	0	0				0	0		1	0
XMZ-2120	PNG2010	1	0	1	0	0	0	0				0	0		0	0
XMZ-2121	PNG2010	1	1	4	0	0	0	0				0	0		0	0
XMZ-2122	PNG2010	1	0	4	0	0	0	0				0	0		0	0
XMZ-2123	PNG2010	1	1	3	0	0	0	0			7.54	9.58	1	1	0	0	1
XMZ-2124	PNG2010	1	1	2	0	0	14.12	1	0	0		0	0		0	0
XMZ-2125	PNG2010	1	0	2	0	0	0	0				0	0		0	0
XMZ-2126	PNG2010	1	0	1	0	0	0	0				0	0		0	0
XMZ-2127	PNG2010	1	1	4	0	0	0	0				0	0		0	0
XMZ-2128	PNG2010	1	0	4	0	0	0	0				0	0		0	0
XMZ-2129	PNG2010	1	1	2	0	0	0	0			2.94	10	1	1	0	0	0
XMZ-213	PNG2010	1	0	1	0	0	0	0				0	0		1	0
XMZ-2130	PNG2010	1	0	2	0	0	0	0				0	0		0	0
XMZ-2131	PNG2010	1	0	4	0	0	0	0				0	0		0	0
XMZ-2132	PNG2010	1	0	3	0	0	0	0			0	10.06	1	0	0	0	0
XMZ-2133	PNG2010	1	0	3	0	1	0	0			2.8	26.2	1	1	1	0	0
XMZ-2134	PNG2010	1	1	2	0	0	0	0				0	0		0	0
XMZ-2135	PNG2010	1	1	4	0	0	0	0				0	0		0	0
XMZ-2136	PNG2010	1	1	4	0	0	0	0				0	0		1	0
XMZ-2137	PNG2010	1	0	4	1	0	1306	1	0.632	1		0	0		1	0		1
XMZ-214	PNG2010	1	0		0	0	0	0				0	0		1	1
XMZ-215	PNG2010	1	0	1	0	0	0	0				0	0		1	1
XMZ-216	PNG2010	1	1	4	0	0	0	0				0	0		0	0
XMZ-217	PNG2010	1	0		0	0	0	0				0	0		0
XMZ-218	PNG2010	1	1		0	0	0	0				0	0		0	0
XMZ-219	PNG2010	1	0		0	0	0	0				0	0		0	0
XMZ-22	PNG2010	1	0	4	0	0	0	0				0	0		0	0
XMZ-220	PNG2010	1	0	2	0	0	0	0				0	0		1	0
XMZ-221	PNG2010	1	0	2	0	1	0	0			9.58	36	1	1	0	0	0
XMZ-222	PNG2010	1	0	1	0	0	0	0				0	0		0	0
XMZ-223	PNG2010	1	0		0	0	0	0				0	0		0	0
XMZ-224	PNG2010	1	1		0	0	0	0				0	0		0	0
XMZ-225	PNG2010	1	1		0	0	0	0			0	0.336	1	0	0	0	0
XMZ-226	PNG2010	1	0		0	0	0	0				0	0		0	0
XMZ-227	PNG2010	1		2	1	0	418	1	1.316	1		0	0		0	0		0
XMZ-228	PNG2010	1	0		0	0	0	0				0	0		0	0
XMZ-229	PNG2010	1	0	1	0	0	0	0				0	0		0	0
XMZ-23	PNG2010	1	1	2	0	0	0	0				0	0		0	0
XMZ-230	PNG2010	1	0	1	0	0	0	0				0	0		0	0
XMZ-231	PNG2010	1	1	1	0	0	0	0				0	0		1	0
XMZ-232	PNG2010	1	1	4	0	0	0	0				0	0		0	0
XMZ-233	PNG2010	1	1		0	0	0	0				0	0		0	1
XMZ-2333	PNG2010	1	0	4	0	0	0	0				0	0		0	0
XMZ-234	PNG2010	1	0	4	0	0	0	0				0	0		0	0
XMZ-235	PNG2010	1	1	2	0	0	0	0				0	0		1	0
XMZ-236	PNG2010	1	1	2	0	1	0	0			0	17.8	1	0	0	0	0
XMZ-237	PNG2010	1	1	1	0	0	0	0				0	0		0	1
XMZ-238	PNG2010	1	1	1	0	0	0	0				0	0		0	1
XMZ-239	PNG2010	1	1		0	0	0	0				0	0		0	0
XMZ-24	PNG2010	1	1	2	0	1	0	0			2.56	9.52	1	1	0	0	0
XMZ-240	PNG2010	1	1		0	0	0	0				0	0		0	0
XMZ-241	PNG2010	1	0	4	0	0	0	0				0	0		0	0
XMZ-242	PNG2010	1	1	1	0	0	0	0				0	0		1	0
XMZ-243	PNG2010	1	0	4	0	0	0	0				0	0		1	0
XMZ-244	PNG2010	1	1	4	0	0	0	0				0	0		0	0
XMZ-245	PNG2010	1	0		0	0	0	0				0	0		0	0
XMZ-246	PNG2010	1	0	2	0	0	0	0			1.602	6.38	1	1	0	0	0
XMZ-247	PNG2010	1	1	2	0	1	0	0			7.58	14.2	1	1	0	0	1
XMZ-248	PNG2010	1	0	1	0	0	0	0				0	0		0	0
XMZ-249	PNG2010	1	0	1	0	0	0	0				0	0		0	0
XMZ-25	PNG2010	1	0	1	0	0	0	0				0	0		0	0
XMZ-250	PNG2010	1	1		0	0	0	0				0	0		0	0
XMZ-251	PNG2010	1	0		0	0	0	0				0	0		1	0
XMZ-252	PNG2010	1	1	2	0	0	0	0				0	0		0	0
XMZ-253	PNG2010	1	1	1	0	1	0	0			2.96	1.554	1	1	0	0	1
XMZ-254	PNG2010	1	0	2	0	0	0	0				0	0		0	0
XMZ-255	PNG2010	1	0	1	0	0	0	0				0	0		0	0
XMZ-256	PNG2010	1	1	1	0	0	0	0				0	0		0	0
XMZ-257	PNG2010	1	1	2	0	0	0	0				0	0		0	0
XMZ-258	PNG2010	1	1	4	0	0	0	0				0	0		0	0
XMZ-259	PNG2010	1	0	4	0	0	20.8	1	234	1		0	0		0	1		0
XMZ-26	PNG2010	1	1	1	0	0	0	0				0	0		0	0
XMZ-260	PNG2010	1	1	4	0	0	0	0				0	0		1	1
XMZ-261	PNG2010	1	1	2	0	0	0	0				0	0		0	1
XMZ-262	PNG2010	1	1	1	1	0	260000	1	16580	1		0	0		1	1		1
XMZ-263	PNG2010	1	0	1	0	0	0	0				0	0		0	0
XMZ-264	PNG2010	1	1		0	0	0	0			0	8.5	1	0	0	0	0
XMZ-265	PNG2010	1	1	4	0	0	0	0				0	0		0	0
XMZ-266	PNG2010	1	0	4	1	0	3120	1	0.234	1		0	0		0	0
XMZ-267	PNG2010	1	0	1	0	0	0	0				0	0		0	0
XMZ-268	PNG2010	1	1	1	0	0	0	0				0	0		0	1
XMZ-269	PNG2010	1	0	3	1	0	1248	1	0	0		0	0		0	0		0
XMZ-27	PNG2010	1	1	4	0	0	0	0				0	0		0	0
XMZ-270	PNG2010	1	1	2	0	0	0	0				0	0		0	0
XMZ-271	PNG2010	1	1	2	1	0	12.58	1	0.41	1		0	0		0	0		0
XMZ-272	PNG2010	1	1	2	0	0	0	0			0	11.28	1	0	0	0	0
XMZ-273	PNG2010	1	0	1	0	0	0	0				0	0		0	0
XMZ-274	PNG2010	1	1	1	0	0	0	0				0	0		0	0
XMZ-275	PNG2010	1	1	4	0	0	0	0				0	0		0	0
XMZ-276	PNG2010	1	0	4	0	0	0	0			0	2.74	1	0	0	0	0
XMZ-277	PNG2010	1	0	3	1	0	25	1	3.56	1		0	0		0	0		0
XMZ-278	PNG2010	1	1	2	0	1	13.78	1	0	0	2.74	5.5	1	1	0	0	0	0
XMZ-279	PNG2010	1	0	4	0	0	0	0				0	0		0	0
XMZ-28	PNG2010	1	1	4	0	0	0	0				0	0		0	0
XMZ-280	PNG2010	1	1	2	0	0	0	0				0	0		0	0
XMZ-281	PNG2010	1	1	4	0	0	0	0				0	0		0	0
XMZ-282	PNG2010	1	0	4	0	0	0	0				0	0		0	0
XMZ-283	PNG2010	1	0	4	0	0	0	0				0	0		0	0
XMZ-284	PNG2010	1	1	4	0	0	0	0				0	0		0	1
XMZ-285	PNG2010	1	0	4	0	0	0	0				0	0		0	0
XMZ-286	PNG2010	1	1	3	0	0	0	0				0	0		1	0
XMZ-287	PNG2010	1	1	3	0	0	61	1	0	0	0	9.32	1	0	1	0	1	0
XMZ-288	PNG2010	1	1	4	0	1	0.608	1	0	0	0	3.42	1	0	0	1	0
XMZ-289	PNG2010	1	1	3	0	0	89.6	1	0	0		0	0		0	0		1
XMZ-29	PNG2010	1	0	4	0	0	0	0				0	0		0	0
XMZ-290	PNG2010	1	0	4	0	0	0	0				0	0		0	1
XMZ-291	PNG2010	1	0	2	0	0	0	0				0	0		1	0
XMZ-292	PNG2010	1	1	1	0	0	0	0				0	0		0	0
XMZ-293	PNG2010	1	1		0	0	167800	1	0	0	0	0.242	1	0	0	0	0	1
XMZ-294	PNG2010	1	0		0	0	230	1	0	0		0	0		0	0		1
XMZ-295	PNG2010	1	1	2	0	0	0	0				0	0		0	0
XMZ-296	PNG2010	1	1	1	0	0	0	0				0	0		0	0
XMZ-297	PNG2010	1	0	1	0	0	54	1	188.6	1		0	0		0	1		0
XMZ-298	PNG2010	1	0	1	0	0	0	0				0	0		1	0
XMZ-299	PNG2010	1	0	4	0	0	0	0				0	0		0	0
XMZ-3	PNG2010	1	0	1	0	1	19.32	1	0	0	1.674	23.2	1	1	0	0	1	0
XMZ-30	PNG2010	1	0	3	0	0	0	0				0	0		0	0
XMZ-300	PNG2010	1	0	1	0	0	0	0				0	0		0	0
XMZ-301	PNG2010	1	0	4	0	0	8.9	1	0	0		0	0		0	0		0
XMZ-302	PNG2010	1	1	2	0	0	0	0				0	0		0	0
XMZ-303	PNG2010	1	1	1	0	0	0	0				0	0		0	0
XMZ-304	PNG2010	1	1	1	0	0	0	0				0	0		0	0
XMZ-305	PNG2010	1	0	4	0	0	58.8	1	0	0		0	0		0	0		0
XMZ-306	PNG2010	1	1	1	0	0	0	0				0	0		0	0
XMZ-307	PNG2010	1	0	2	1	0	0	0				0	0		0	1
XMZ-308	PNG2010	1	1	4	0	0	0	0				0	0		0	0
XMZ-309	PNG2010	1	0	4	0	0	0	0				0	0		0	0
XMZ-31	PNG2010	1	0	3	0	0	0	0				0	0		1	0
XMZ-310	PNG2010	1	0	2	0	0	0	0				0	0		0	0
XMZ-311	PNG2010	1	1	2	1	0	0	0				0	0		0	0
XMZ-312	PNG2010	1	0	2	1	0	0	0				0	0		0	0
XMZ-313	PNG2010	1	1	1	0	1	0	0			1.24	7.82	1	1	0	0	0
XMZ-314	PNG2010	1	0	1	0	0	0	0				0	0		0	0
XMZ-315	PNG2010	1	1	4	0	0	0	0				0	0		0	0
XMZ-316	PNG2010	1	0	4	0	0	0	0				0	0		0	0
XMZ-317	PNG2010	1	1	2	0	0	0	0				0	0		0	0
XMZ-318	PNG2010	1	0	2	1	0	157.2	1	3740	1		0	0		0	0		0
XMZ-319	PNG2010	1	1	2	0	0	0	0				0	0		0	0
XMZ-32	PNG2010	1	1	2	0	0	0	0				0	0		0	0
XMZ-320	PNG2010	1	1	2	1	1	0	0				0	0		0	0
XMZ-321	PNG2010	1	0	1	0	0	0	0				0	0		0	0
XMZ-323	PNG2010	1	1	4	0	0	3.12	1	108	1	0	0.724	1	0	1	1	1	1
XMZ-324	PNG2010	1	0	4	0	0	0	0				0	0		0	0
XMZ-325	PNG2010	1	0	1	1	0	0	0				0	0		0	0
XMZ-326	PNG2010	1	1	1	0	0	0	0				0	0		0	0
XMZ-327	PNG2010	1	0	1	0	0	0	0				0	0		0	0
XMZ-328	PNG2010	1	1	4	0	0	0	0				0	0		0	0
XMZ-329	PNG2010	1	0	4	0	0	0	0				0	0		0	0
XMZ-33	PNG2010	1	0	2	0	0	0	0				0	0		0	0
XMZ-330	PNG2010	1	0	4	0	0	1.364	1	0	0		0	0		0	0		0
XMZ-331	PNG2010	1	0	4	0	0	0	0				0	0		0	0
XMZ-332	PNG2010	1	1	2	0	0	4.8	1	0	0		0	0			0		0
XMZ-333	PNG2010	1	0	1	0	0	0	0			0	0.348	1	0	0	0	0
XMZ-334	PNG2010	1	0	1	0	0	8900	1	0	0	0	11.02	1	0	0	1	1	0
XMZ-336	PNG2010	1	1	4	0	0	0	0				0	0		0	0
XMZ-337	PNG2010	1	1		1	0	12.2	1	0	0		0	0		0	0		0
XMZ-338	PNG2010	1	0	4	0	0	0	0				0	0		0	0
XMZ-339	PNG2010	1	0	1	0	0	0	0				0	0		0	0
XMZ-34	PNG2010	1	0	1	0	0	0	0				0	0		0	0
XMZ-340	PNG2010	1	1	1	0	0	0	0				0	0		0	0
XMZ-341	PNG2010	1	0	4	0	0	0	0				0	0		0	0
XMZ-342	PNG2010	1	0	2	0	1	0	0			1.862	78	1	1	0	0	0
XMZ-343	PNG2010	1	0	2	0	0	20.2	1	0	0		0	0		0	0		0
XMZ-344	PNG2010	1	0	1	0	0	1922	1	0	0		0	0		0	0		0
XMZ-345	PNG2010	1	1	1	0	0	0	0				0	0		0	0
XMZ-346	PNG2010	1	1	4	0	0	0	0				0	0		0	0
XMZ-347	PNG2010	1	0	4	1	0	34.8	1	1.398	1		0	0		0	0		0
XMZ-348	PNG2010	1	0	4	0	0	1570	1	0	0		0	0		0	0		0
XMZ-349	PNG2010	1	0	2	0	0	0	0			0	1.682	1	0	0	0	1
XMZ-35	PNG2010	1	0	1	0	0	0	0				0	0		0	0
XMZ-350	PNG2010	1	1	1	1	0	0	0				0	0		0	0
XMZ-351	PNG2010	1	1	2	0	0	0	0				0	0		0	0
XMZ-352	PNG2010	1	1	1	0	0	27.4	1	0	0	0	3.78	1	0	1	0	1	0
XMZ-353	PNG2010	1	0	3	0	0	0	0				0	0		0	0
XMZ-354	PNG2010	1	0	4	0	0	0	0				0	0		0	0
XMZ-356	PNG2010	1	0	3	0	0	0	0				0	0		0	0
XMZ-357	PNG2010	1	0	1	0	0	0	0				0	0		0	0
XMZ-358	PNG2010	1	1	4	0	0	0	0				0	0		0	0
XMZ-359	PNG2010	1	0	4	0	1	0	0			0.0596	0.486	1	1	0	0	1
XMZ-36	PNG2010	1	1		0	0	0	0				0	0		0	1
XMZ-360	PNG2010	1	0	3	0	0	0	0				0	0		0	0
XMZ-361	PNG2010	1	0	3	0	0	0	0			0	8.62	1	0	0	0	0
XMZ-362	PNG2010	1	1	2	0	0	0	0				0	0		1	1
XMZ-363	PNG2010	1	1	4	0	0	0	0				0	0		1	1
XMZ-364	PNG2010	1	0	4	0	0	0	0				0	0		0	0
XMZ-365	PNG2010	1	0	4	0	0	0	0				0	0		0	0
XMZ-366	PNG2010	1	1	3	1	0	0	0				0	0		0	0
XMZ-367	PNG2010	1	1	2	0	0	3.76	1	0.8279999	1		0	0		0	0		0
XMZ-368	PNG2010	1	1	2	0	0	0	0				0	0		0	0
XMZ-369	PNG2010	1	0	2	0	0	0	0				0	0		0	0
XMZ-37	PNG2010	1	0		0	0	0	0				0	0		0	0
XMZ-370	PNG2010	1	0	1	0	0	0	0				0	0		0	0
XMZ-371	PNG2010	1	1	1	0	0	0	0				0	0		0	0
XMZ-372	PNG2010	1	0	1	0	0	0	0				0	0		0	0
XMZ-373	PNG2010	1	0	2	0	0	0	0				0	0		1	1
XMZ-374	PNG2010	1	0	1	0	0	0	0				0	0		0	1
XMZ-375	PNG2010	1	1	4	0	0	0	0				0	0		0	0
XMZ-376	PNG2010	1	0	4	0	0	0	0				0	0		0	0
XMZ-377	PNG2010	1	0	2	0	0	4.54	1	0	0		0	0		0	0		0
XMZ-378	PNG2010	1	1	1	1	1	882	1	2.8	1	1.474	13.58	1	1		0	0	1
XMZ-379	PNG2010	1	0	1	0	0	0	0				0	0		0	1
XMZ-38	PNG2010	1	1	2	0	1	0	0			2.4	1.12	1	1	0	0	1
XMZ-380	PNG2010	1	1	4	0	0	0	0				0	0		0	0
XMZ-381	PNG2010	1	0	4	0	0	0	0				0	0		0	0
XMZ-382	PNG2010	1	0	3	0	0	0	0				0	0		0	0
XMZ-383	PNG2010	1	1	3	0	0	0	0				0	0		0	0
XMZ-384	PNG2010	1	1	3	0	0	7.1	1	0	0		0	0		0	0		0
XMZ-385	PNG2010	1	0	2	0	1	30.2	1	0	0	1.218	10.84	1	1	0	0	1	0
XMZ-386	PNG2010	1	0	1	1	0	0	0				0	0		0	0
XMZ-387	PNG2010	1	0	2	1	0	27400	1	84.2	1		0	0		0	0		0
XMZ-388	PNG2010	1	1	1	0	1	3.72	1	0	0	14.06	21	1	1	0	0	0
XMZ-389	PNG2010	1	1	4	0	0	1.992	1	0	0		0	0		1	0		0
XMZ-39	PNG2010	1	0	2	0	0	0	0				0	0		0	0
XMZ-390	PNG2010	1	0	4	0	0	0	0				0	0		0	0
XMZ-391	PNG2010	1	0	4	0	0	0	0				0	0		0	0
XMZ-392	PNG2010	1	0	2	0	1	0	0			2.86	0.1716	1	1	0	0	1
XMZ-393	PNG2010	1	0	2	0	0	0	0				0	0		0	0
XMZ-394	PNG2010	1	0	1	0	1	0	0			27	22.8	1	1	0	0	1
XMZ-395	PNG2010	1	1	1	0	0	0	0				0	0		1	0
XMZ-396	PNG2010	1	1	4	0	0	0	0				0	0		0	0
XMZ-397	PNG2010	1	0	4	0	0	0	0				0	0		0	0
XMZ-398	PNG2010	1	0	1	0	0	0	0				0	0		0	0
XMZ-399	PNG2010	1	1	2	0	0	0	0				0	0		0	0
XMZ-4	PNG2010	1	0	1	0	0	0	0				0	0		0	0
XMZ-40	PNG2010	1	0	1	0	0	0	0				0	0		0	0
XMZ-400	PNG2010	1	1	1	0	0	0	0				0	0		0	1
XMZ-401	PNG2010	1	1	4	1	0	2.88	1	0	0		0	0		0	0		0
XMZ-402	PNG2010	1	0	4	0	0	4.4	1	0	0		0	0		0	0		0
XMZ-403	PNG2010	1	0	3	0	0	3.2	1	0	0		0	0		0	0		0
XMZ-404	PNG2010	1	0	3	0	1	3.36	1	0	0	0	0.998	1	0	0	0	0	1
XMZ-405	PNG2010	1	1	4	1	0	14.2	1	0	0		0	0		0	0		0
XMZ-406	PNG2010	1	0	4	0	0	0	0				0	0		0	0
XMZ-407	PNG2010	1	0	1	0	0	0	0				0	0		0	0
XMZ-408	PNG2010	1	0	4	0	0	0	0				0	0		0	0
XMZ-409	PNG2010	1	0	4	0	0	0	0				0	0		0	0
XMZ-41	PNG2010	1	0	1	0	0	0	0				0	0		0	0
XMZ-410	PNG2010	1	1	3	0	0	0	0				0	0		0	0
XMZ-411	PNG2010	1	0	2	0	0	0	0				0	0		1	1
XMZ-412	PNG2010	1	0	2	0	0	0	0				0	0		0	0
XMZ-413	PNG2010	1	0	2	1	0	39.4	1	388	1		0	0		0	1		0
XMZ-414	PNG2010	1	1	2	0	0	0	0				0	0		0	0
XMZ-415	PNG2010	1	0	1	0	0	0	0				0	0		0	0
XMZ-416	PNG2010	1	1	4	0	0	2.2	1	1.7	1		0	0		0	1		0
XMZ-417	PNG2010	1	0		0	0	0	0				0	0		0	0
XMZ-418	PNG2010	1	1	4	0	0	0	0				0	0		0	0
XMZ-419	PNG2010	1	1	4	0	0	0	0				0	0		0	0
XMZ-42	PNG2010	1	0		0	0	0	0				0	0		0	0
XMZ-420	PNG2010	1	0		0	0	0	0				0	0		0	0
XMZ-421	PNG2010	1	0	3	0	0	0	0				0	0		0	0
XMZ-422	PNG2010	1	0	3	0	0	0	0				0	0		0	0
XMZ-423	PNG2010	1	0	4	0	0	0	0				0	0		1	0
XMZ-424	PNG2010	1	1	2	1	0	1.728	1	0	0		0	0		0	0
XMZ-425	PNG2010	1	0	1	1	0	0	0				0	0		0	0
XMZ-426	PNG2010	1	1	1	0	1	0	0			7.08	0.458	1	1	0	0	1
XMZ-427	PNG2010	1	1	1	0	0	0	0				0	0		0	0
XMZ-428	PNG2010	1	0	4	0	0	0	0				0	0		0	1
XMZ-429	PNG2010	1	0	2	1	0	1.39	1	2960	1		0	0		0	0		0
XMZ-43	PNG2010	1	0	2	0	0	0	0				0	0		0	1
XMZ-430	PNG2010	1	0	1	0	1	0	0			4.88	1.136	1	1	0	0	0
XMZ-431	PNG2010	1	1	4	0	0	0	0				0	0		1	0
XMZ-432	PNG2010	1	0	4	0	0	0	0				0	0		0	0
XMZ-433	PNG2010	1	0	1	0	0	0	0				0	0		0	0
XMZ-434	PNG2010	1	1	4	0	0	0	0				0	0		0	1
XMZ-435	PNG2010	1	0	4	0	0	0	0				0	0		0	0
XMZ-436	PNG2010	1	0	4	0	0	0	0				0	0		1	0
XMZ-437	PNG2010	1	0	3	0	0	0	0				0	0		0	0
XMZ-438	PNG2010	1	1	1	0	0	0	0				0	0		0	0
XMZ-439	PNG2010	1	1	4	0	0	1.898	1	21.8	1		0	0		0	0
XMZ-44	PNG2010	1	1	2	0	0	0	0				0	0		0	1
XMZ-440	PNG2010	1	0	4	1	0	6.38	1	0.328	1		0	0		0	0		0
XMZ-441	PNG2010	1	1	1	0	1	0	0			0.278	0.706	1	1	1	0	1
XMZ-442	PNG2010	1	1	1	0	0	0	0				0	0		1	0
XMZ-443	PNG2010	1	0	4	0	0	0	0				0	0		0	1
XMZ-444	PNG2010	1	0	2	0	1	2.86	1	0	0	9.42	9.059999	1	1	0	0	1	0
XMZ-445	PNG2010	1	0	1	0	1	0	0			0.534	1.916	1	1	0	0	0
XMZ-446	PNG2010	1	0	1	0	0	0	0				0	0		1	0
XMZ-447	PNG2010	1	1	4	0	0	0	0				0	0		0	0
XMZ-448	PNG2010	1	0	4	0	0	0	0				0	0		1	1
XMZ-449	PNG2010	1	0	1	0	1	0	0			1.088	1.972	1	1	0	0	0
XMZ-45	PNG2010	1	0	1	0	0	0	0				0	0		0	0
XMZ-450	PNG2010	1	0	2	0	1	0	0			2.26	15.78	1	1	0	0	1
XMZ-451	PNG2010	1	0	2	0	1	0	0			10.86	26.4	1	1	0	0	1
XMZ-452	PNG2010	1	1	4	0	0	0.712	1	0	0		0	0		0	1		0
XMZ-453	PNG2010	1	0	4	0	0	4.66	1	0.85	1		0	0		0	1		0
XMZ-454	PNG2010	1	0	2	0	1	6.68	1	11.8	1	0	1.016	1	0	0	0	1	1
XMZ-455	PNG2010	1	1	1	0	0	0	0				0	0		0	1
XMZ-456	PNG2010	1	1	1	0	1	0	0			1.334	2.16	1	1	0	0	1
XMZ-457	PNG2010	1	1	2	0	0	15.4	1	184.6	1	0	0.202	1	0	0	1	1	0
XMZ-458	PNG2010	1	0	4	0	0	0	0				0	0		0	0
XMZ-459	PNG2010	1	1	1	0	0	0	0				0	0		1	0
XMZ-46	PNG2010	1	1	1	0	0	0	0				0	0		0	0
XMZ-460	PNG2010	1	1	4	0	0	0	0				0	0		0	0
XMZ-461	PNG2010	1	0	4	0	0	0	0				0	0		0	0
XMZ-462	PNG2010	1	0	1	0	0	0	0				0	0		0	0
XMZ-463	PNG2010	1	0	4	0	0	0	0				0	0		0	0
XMZ-464	PNG2010	1	0		1	0	10980	1	2.3	1		0	0		1	0		0
XMZ-465	PNG2010	1	0	1	0	0	0	0				0	0		0	0
XMZ-466	PNG2010	1	0	1	1	0	1.598	1	79.8	1		0	0		0	0
XMZ-467	PNG2010	1	1	4	0	0	0	0				0	0		0	0
XMZ-468	PNG2010	1	0	4	0	0	0	0				0	0		0	0
XMZ-469	PNG2010	1	0	4	0	0	0	0				0	0		0	1
XMZ-47	PNG2010	1	1		0	0	0	0				0	0		0	0
XMZ-470	PNG2010	1	1	1	0	0	0	0				0	0		0	0
XMZ-471	PNG2010	1	0	2	0	0	0	0			0	6.36	1	0	0	0	1
XMZ-472	PNG2010	1	1	1	0	0	0	0				0	0		0	0
XMZ-473	PNG2010	1	1	1	1	0	342	1	4360	1		0	0		0	0		0
XMZ-474	PNG2010	1	1	4	0	0	0	0				0	0		1	0
XMZ-475	PNG2010	1	1	2	0	0	4.82	1	0	0	0	13.5	1	0	0	0	0	0
XMZ-476	PNG2010	1	0	4	0	0	0	0				0	0		0	0
XMZ-477	PNG2010	1	1	4	0	0	0	0				0	0		0	0
XMZ-478	PNG2010	1	0	4	0	0	0	0				0	0		0	1
XMZ-479	PNG2010	1	1	1	0	0	2.18	1	3.1	1		0	0		0	0
XMZ-48	PNG2010	1	0		0	0	0	0				0	0		0	0
XMZ-480	PNG2010	1	1	1	0	0	0	0				0	0		0	1
XMZ-481	PNG2010	1	1	4	0	1	0	0			0	23.6	1	0	0	0	0
XMZ-482	PNG2010	1	0	4	0	0	0	0				0	0		0	0
XMZ-483	PNG2010	1	0	4	0	0	0	0				0	0		0	0
XMZ-484	PNG2010	1	0	2	1	0	25.8	1	2.96	1	0	7.9	1	0	0	0		1
XMZ-485	PNG2010	1	0	1	0	1	0	0			0	3.22	1	0	0	0	0
XMZ-486	PNG2010	1	1	4	0	0	0	0				0	0		0	1
XMZ-487	PNG2010	1	0	4	0	0	0	0				0	0		0	0
XMZ-488	PNG2010	1	1	2	0	1	70	1	0	0	0.816	2.52	1	1	0	1	0	0
XMZ-489	PNG2010	1	0	2	1	0	54600	1	0.964	1		0	0		1	0		0
XMZ-49	PNG2010	1	1	2	0	0	0	0				0	0		0	0
XMZ-490	PNG2010	1	0	2	1	1	47.6	1	0	0	2.64	8.48	1	1	0	0	1	1
XMZ-491	PNG2010	1	1	1	0	0	2.5	1	4.08	1		0	0		0	0		1
XMZ-492	PNG2010	1	1	4	0	0	2.5	1	0	0		0	0		0	0		0
XMZ-493	PNG2010	1	0	4	0	0	0	0				0	0		0	0
XMZ-494	PNG2010	1	0	3	0	0	0	0				0	0		0	0
XMZ-495	PNG2010	1	0	3	0	0	0	0			0	6.16	1	0	0	0	0
XMZ-496	PNG2010	1	1	3	0	0	2.82	1	0	0		0	0		0	0		0
XMZ-497	PNG2010	1	1	2	0	1	0	0			0	1.16	1	0	0	0	1
XMZ-498	PNG2010	1	0	3	0	0	0	0			2.52	9.940001	1	1	0	0	0
XMZ-499	PNG2010	1	0	4	0	0	0	0				0	0		0	1
XMZ-5	PNG2010	1	1	4	0	0	0	0				0	0		0	0
XMZ-50	PNG2010	1	1	2	0	0	50.2	1	0	0		0	0		0	0		0
XMZ-500	PNG2010	1	0	3	0	0	0	0				0	0		0	0
XMZ-501	PNG2010	1	0	4	0	0	0	0				0	0		0	0
XMZ-502	PNG2010	1	0	4	0	0	0	0				0	0		0	0
XMZ-503	PNG2010	1	1	1	0	1	0	0			22.4	32.2	1	1	0	0	1
XMZ-504	PNG2010	1	0	1	0	0	14.08	1	3.6	1		0	0		0	0		0
XMZ-505	PNG2010	1	0	4	0	0	0	0				0	0		0	0
XMZ-506	PNG2010	1	0	1	0	0	0	0				0	0		0	0
XMZ-507	PNG2010	1	0	4	0	0	0	0				0	0		0	0
XMZ-508	PNG2010	1	0	1	0	0	0	0				0	0		0	1
XMZ-509	PNG2010	1	1	1	0	1	0	0			16.36	120	1	1	0	0	0
XMZ-51	PNG2010	1	1	1	0	0	0	0				0	0		0	0
XMZ-510	PNG2010	1	1	2	0	0	0	0				0	0		0	0
XMZ-511	PNG2010	1	1	4	0	0	0	0				0	0		0	0
XMZ-512	PNG2010	1	0	4	0	0	0	0				0	0		0	0
XMZ-513	PNG2010	1	0	4	0	0	0	0				0	0		0	0
XMZ-514	PNG2010	1	0	1	0	0	0	0				0	0		0	0
XMZ-515	PNG2010	1	0	1	0	0	0	0			0	0.658	1	0	0	0	0
XMZ-516	PNG2010	1	1	2	0	0	0	0				0	0		0	0
XMZ-517	PNG2010	1	1	4	0	0	0	0				0	0		0	0
XMZ-518	PNG2010	1	0	4	0	0	0	0				0	0		0	0
XMZ-519	PNG2010	1	0	3	0	0	0	0			0	0.872	1	0	0	0	1
XMZ-52	PNG2010	1	0	1	0	0	0	0				0	0		0	0
XMZ-520	PNG2010	1	0	2	0	1	43.4	1	0	0	0.474	8.38	1	1	0	0	1	0
XMZ-521	PNG2010	1	1	4	0	0	0	0				0	0		0	0
XMZ-522	PNG2010	1	1	4	0	0	0	0				0	0		0	0
XMZ-523	PNG2010	1	1	2	0	0	0	0				0	0		0	0
XMZ-524	PNG2010	1	1	3	0	0	2	1	3.3	1		0	0		0	0
XMZ-525	PNG2010	1	1	2	0	1	0	0			14.36	21.6	1	1	0	0	1
XMZ-526	PNG2010	1	0	2	0	1	2.76	1	0	0	0	5.52	1	0	0	0	0	0
XMZ-527	PNG2010	1	1	4	0	0	0	0				0	0		0	0
XMZ-528	PNG2010	1	0	4	0	0	0	0				0	0		0	1
XMZ-529	PNG2010	1	0	2	0	0	0	0				0	0		1	1
XMZ-53	PNG2010	1	1	1	0	0	0	0				0	0		0	0
XMZ-530	PNG2010	1	0	2	0	0	0	0				0	0		0	0
XMZ-531	PNG2010	1	1	1	0	0	0	0			4.8	0.706	1	1	0	0	0
XMZ-532	PNG2010	1	1	4	0	0	0	0				0	0		0	0
XMZ-533	PNG2010	1	0	2	0	0	0	0				0	0		0	0
XMZ-534	PNG2010	1	1	2	0	0	0	0				0	0		0	0
XMZ-535	PNG2010	1	1	4	0	0	0	0				0	0		0	1
XMZ-536	PNG2010	1	0	4	0	0	0	0				0	0		0	0
XMZ-537	PNG2010	1	0	2	0	0	0	0				0	0		0	0
XMZ-538	PNG2010	1	0	1	0	1	0	0			0.896	1.666	1	1	0	0	0
XMZ-539	PNG2010	1	1	4	1	0	85.2	1	15.26	1		0	0		0	0		0
XMZ-54	PNG2010	1	1	4	0	0	0	0				0	0		0	0
XMZ-540	PNG2010	1	0	2	1	0	2.38	1	26	1		0	0		0	0
XMZ-541	PNG2010	1	1	1	1	0	6.76	1	0.534	1		0	0		0	0		0
XMZ-542	PNG2010	1	1	1	1	0	0.676	1	22	1		0	0		0	0		0
XMZ-543	PNG2010	1	1	4	0	1	0	0				0	0		0	0
XMZ-544	PNG2010	1	0	4	0	0	0	0				0	0		0	0
XMZ-545	PNG2010	1	1	1	0	0	0	0				0	0		0	0
XMZ-546	PNG2010	1	0	2	0	1	0	0				0	0		0	0
XMZ-547	PNG2010	1	0	1	0	1	0	0			0.702	10.88	1	1	0	0	0
XMZ-548	PNG2010	1	1	4	0	0	0	0				0	0		0	1
XMZ-549	PNG2010	1	0	4	0	0	0	0				0	0		0	1
XMZ-55	PNG2010	1	0		0	0	0	0				0	0		0	0
XMZ-550	PNG2010	1	0	4	0	0	0	0				0	0		0	0
XMZ-551	PNG2010	1	0	4	0	0	0	0				0	0		0	0
XMZ-552	PNG2010	1	0	1	0	0	0	0				0	0		0	0
XMZ-553	PNG2010	1	0	4	0	0	0	0				0	0		0	0
XMZ-554	PNG2010	1	1	1	1	0	19.22	1	886	1		0	0		0	0		0
XMZ-555	PNG2010	1	0	1	0	0	0	0				0	0		0	1
XMZ-556	PNG2010	1	1	1	0	0	0	0				0	0		0	0
XMZ-557	PNG2010	1	0	4	0	0	0	0				0	0		0	0
XMZ-558	PNG2010	1	0	3	0	0	0	0				0	0		1	0
XMZ-559	PNG2010	1	0	3	0	0	0	0				0	0		0	1
XMZ-56	PNG2010	1	1	2	0	0	0	0				0	0		0	0
XMZ-560	PNG2010	1	0	2	0	0	0	0				0	0		0	0
XMZ-561	PNG2010	1	0	2	0	0	0	0				0	0		0	1
XMZ-562	PNG2010	1	0	1	1	0	1284	1	60000	1		0	0		0	1		0
XMZ-563	PNG2010	1	1	4	0	0	0	0				0	0		0	0
XMZ-564	PNG2010	1	0	4	0	0	0	0				0	0		1	0
XMZ-565	PNG2010	1	0	2	0	0	0	0			0	0.324	1	0	0	0	1
XMZ-566	PNG2010	1	1	1	0	0	0	0				0	0		1	1
XMZ-567	PNG2010	1	0	3	0	0	0	0				0	0		0	1
XMZ-568	PNG2010	1	0	4	0	0	0	0				0	0		0	0
XMZ-569	PNG2010	1	0	3	0	0	0	0				0	0		1	0
XMZ-57	PNG2010	1	0		0	1	0	0			3.06	1.326	1	1	0	0	0
XMZ-570	PNG2010	1	0	4	0	0	0	0				0	0		0	0
XMZ-571	PNG2010	1	1	4	0	0	0	0				0	0		0	0
XMZ-572	PNG2010	1	0	4	0	0	0	0				0	0		1	1
XMZ-573	PNG2010	1	0	2	0	0	0.752	1	0	0		0	0			0		0
XMZ-574	PNG2010	1	1	2	0	1	12.26	1	95	1	0.764	2.36	1	1	0	0	1	0
XMZ-575	PNG2010	1	0	4	0	0	0	0				0	0		0	0
XMZ-576	PNG2010	1	0	2	0	0	0	0			0	9.62	1	0	0	0	0
XMZ-577	PNG2010	1	0	1	1	0	544	1	0	0		0	0		0	1		0
XMZ-578	PNG2010	1	1	1	0	0	0	0				0	0		0	0
XMZ-579	PNG2010	1	0	4	0	0	0	0				0	0		0	0
XMZ-58	PNG2010	1	0		0	0	0	0				0	0		1	1
XMZ-580	PNG2010	1	0	1	0	0	0	0				0	0		0	0
XMZ-581	PNG2010	1	0	4	0	0	0	0				0	0		0	0
XMZ-582	PNG2010	1	1	4	0	0	0	0				0	0		0	0
XMZ-583	PNG2010	1	1	3	0	0	0	0				0	0		0	0
XMZ-584	PNG2010	1	1	2	0	0	0	0				0	0		0	0
XMZ-585	PNG2010	1	0	1	0	1	0	0			1.902	28.4	1	1	0	0	1
XMZ-586	PNG2010	1	1	1	0	1	0	0			0.0756	14.86	1	1	0	0	1
XMZ-587	PNG2010	1	1	2	1	0	1108	1	0.418	1	0	7.1	1	0	0	0	1	0
XMZ-588	PNG2010	1	0	4	0	0	0	0				0	0		0	0
XMZ-589	PNG2010	1	0	4	1	0	70.6	1	0.478	1		0	0		0	0
XMZ-59	PNG2010	1	0	3	0	0	0	0				0	0		0	0
XMZ-590	PNG2010	1	0	1	0	0	0	0				0	0		0	0
XMZ-591	PNG2010	1	1	4	0	0	0	0				0	0		0	0
XMZ-592	PNG2010	1	0	4	0	0	0	0				0	0		0	0
XMZ-593	PNG2010	1	1	4	0	0	0	0				0	0		1	0
XMZ-594	PNG2010	1	0	4	0	0	0	0				0	0		0	0
XMZ-595	PNG2010	1	0	1	0	1	0.682	1	7.02	1	1.14	23.6	1	1	0	0	1
XMZ-596	PNG2010	1	1	1	0	0	0	0				0	0		0	0
XMZ-597	PNG2010	1	1	1	0	1	0	0			1004	194.6	1	1	1	0	1
XMZ-598	PNG2010	1	0	1	0	0	0	0				0	0		0	0
XMZ-599	PNG2010	1	0	4	0	0	0	0				0	0		1	0
XMZ-6	PNG2010	1	0	4	0	0	0	0				0	0		0	1
XMZ-60	PNG2010	1	1	2	0	0	0	0			0	1.97	1	0	0	0	0
XMZ-600	PNG2010	1	0	2	0	0	0	0			0	3.42	1	0	0	0	1
XMZ-601	PNG2010	1	1	1	0	0	0	0			0	35.2	1	0	0	0	1
XMZ-602	PNG2010	1	1	4	0	0	0	0			0	14.44	1	0	0	0	0
XMZ-603	PNG2010	1	0	4	0	0	0	0				0	0		1	1
XMZ-604	PNG2010	1	1	3	0	0	0	0				0	0		1	1
XMZ-605	PNG2010	1	0	4	0	0	0	0				0	0		0	0
XMZ-606	PNG2010	1	1	2	0	1	0	0			38.8	169.6	1	1	0	0	0
XMZ-607	PNG2010	1	1	4	0	0	0	0				0	0		0	1
XMZ-608	PNG2010	1	0	4	0	0	0	0				0	0		0	0
XMZ-609	PNG2010	1	0	1	0	1	0	0			17.46	53.8	1	1	0	0	1
XMZ-61	PNG2010	1	1	2	0	0	0	0				0	0		1	0
XMZ-610	PNG2010	1	0	4	0	0	0	0				0	0		0	0
XMZ-611	PNG2010	1	0	1	0	1	0	0			8.24	18.92	1	1	0	0	1
XMZ-612	PNG2010	1	0	1	0	1	0	0			0	50	1	0	1	0	0
XMZ-613	PNG2010	1	1	4	0	0	0	0				0	0		0	0
XMZ-614	PNG2010	1	0	4	0	0	0	0				0	0		0	0
XMZ-615	PNG2010	1	0	3	0	0	0	0				0	0		0	0
XMZ-616	PNG2010	1	1	4	0	0	0	0			15.5	5.92	1	1	0	0	0
XMZ-617	PNG2010	1	0	4	0	0	0	0				0	0		0	0
XMZ-618	PNG2010	1	0	4	0	0	0	0				0	0		0	0
XMZ-619	PNG2010	1	0	2	0	0	0	0			5.34	16.72	1	1	0	0	1
XMZ-62	PNG2010	1	0	4	0	0	0	0				0	0		0	1
XMZ-620	PNG2010	1	0	1	1	0	538	1	4980	1		0	0		0	0		0
XMZ-621	PNG2010	1	0	4	0	0	0	0				0	0		0	0
XMZ-622	PNG2010	1	1	4	0	0	0	0				0	0		0	0
XMZ-623	PNG2010	1	0	4	0	0	0	0				0	0		1	0
XMZ-624	PNG2010	1	0	4	0	0	0	0				0	0		0	0
XMZ-625	PNG2010	1	0	1	0	1	0	0			1.438	25.4	1	1	0	0	1
XMZ-626	PNG2010	1	0	1	0	1	0	0			2.14	10.9	1	1	0	0	0
XMZ-627	PNG2010	1	1	1	0	0	0	0				0	0		0	0
XMZ-628	PNG2010	1	1	1	0	0	0	0				0	0		0	0
XMZ-629	PNG2010	1	1	4	0	0	0	0				0	0		0	0
XMZ-63	PNG2010	1	1	2	0	0	0	0				0	0		0	0
XMZ-630	PNG2010	1	1	2	0	0	0	0				0	0		0	1
XMZ-632	PNG2010	1	0	4	0	0	0	0				0	0		1	0
XMZ-633	PNG2010	1	0	2	0	0	0	0				0	0		0	0
XMZ-634	PNG2010	1	1	1	0	0	0	0				0	0		1	0
XMZ-635	PNG2010	1	0	3	0	0	0	0				0	0		0	0
XMZ-636	PNG2010	1	1	1	0	0	0	0				0	0		0	0
XMZ-637	PNG2010	1	1	4	0	0	33.6	1	0	0		0	0		0	0		0
XMZ-638	PNG2010	1	1	2	0	0	0	0				0	0		0	0
XMZ-639	PNG2010	1	1	1	0	0	0	0			0	1.866	1	0	0	0	0
XMZ-64	PNG2010	1	1	2	0	0	0	0				0	0		0	1
XMZ-640	PNG2010	1	1	4	0	0	0	0				0	0		1	0
XMZ-641	PNG2010	1	0	4	0	0	0	0				0	0		0	0
XMZ-642	PNG2010	1	1	2	0	0	0	0				0	0		0	0
XMZ-643	PNG2010	1	0	2	0	0	0	0				0	0		0	0
XMZ-644	PNG2010	1	0	1	0	0	0	0				0	0		0	0
XMZ-645	PNG2010	1	1	1	0	0	0	0				0	0		0	0
XMZ-646	PNG2010	1	0	4	0	0	0	0				0	0		0	0
XMZ-647	PNG2010	1	1	2	0	0	0	0				0	0		0	0
XMZ-648	PNG2010	1	0	1	0	0	0	0				0	0		0	0
XMZ-649	PNG2010	1	0	4	0	0	0	0				0	0		1	1
XMZ-65	PNG2010	1	0	1	0	0	0	0				0	0		0	0
XMZ-650	PNG2010	1	0	4	0	0	0	0				0	0		1	1
XMZ-651	PNG2010	1	0	1	0	0	0	0				0	0		0	0
XMZ-652	PNG2010	1	0	4	0	0	0	0				0	0		0	0
XMZ-653	PNG2010	1	1	1	0	0	0	0				0	0		0	0
XMZ-654	PNG2010	1	0	4	0	0	0	0				0	0		0	0
XMZ-655	PNG2010	1	1	1	0	1	0	0			19.74	4.7	1	1	0		1
XMZ-656	PNG2010	1	0	2	0	0	0	0			0	2.36	1	0	0	0	1
XMZ-657	PNG2010	1	0	4	0	0	0	0				0	0		0	0
XMZ-658	PNG2010	1	0	1	0	0	0	0				0	0		1	0
XMZ-659	PNG2010	1	0	1	0	0	0	0				0	0		0	0
XMZ-66	PNG2010	1	1	4	0	0	0	0				0	0		0	0
XMZ-660	PNG2010	1	0	4	0	0	0	0				0	0		0	0
XMZ-661	PNG2010	1	1	1	0	0	0	0				0	0		0	0
XMZ-662	PNG2010	1	0	4	0	0	0	0				0	0		0	0
XMZ-663	PNG2010	1	0	1	0	1	0	0			0.1726	7.64	1	1	0	0	1
XMZ-664	PNG2010	1	0	4	0	0	0	0				0	0		1	1
XMZ-665	PNG2010	1	0	4	0	0	0	0				0	0		0	0
XMZ-666	PNG2010	1	0	4	0	0	0	0				0	0		0	0
XMZ-667	PNG2010	1	0	1	0	0	0	0				0	0		0	0
XMZ-668	PNG2010	1	0	4	0	0	0	0				0	0		1	1
XMZ-669	PNG2010	1	1	4	0	0	0	0				0	0		0	1
XMZ-67	PNG2010	1	0	4	0	0	0	0				0	0		0	0
XMZ-670	PNG2010	1	1	3	0	0	0	0				0	0		0	0
XMZ-671	PNG2010	1	1	3	0	0	0	0				0	0		0	0
XMZ-672	PNG2010	1	1	3	0	0	0	0				0	0		0	0
XMZ-673	PNG2010	1	0	4	0	0	0	0				0	0		0	0
XMZ-674	PNG2010	1	1	1	0	0	0	0				0	0		0	0
XMZ-675	PNG2010	1	0	3	0	0	0	0				0	0		0	0
XMZ-676	PNG2010	1	1	1	0	0	0	0				0	0		0	0
XMZ-677	PNG2010	1	0	4	0	0	0	0				0	0		0	0
XMZ-678	PNG2010	1	1	3	0	0	0	0				0	0		0	0
XMZ-679	PNG2010	1	0	4	0	0	0	0				0	0		0	0
XMZ-68	PNG2010	1	1	1	0	0	0	0				0	0		0	0
XMZ-680	PNG2010	1	1	2	0	0	0	0				0	0		0	0
XMZ-681	PNG2010	1	0	1	0	0	0	0				0	0		0	0
XMZ-682	PNG2010	1	1	1	0	0	0	0				0	0		0	0
XMZ-683	PNG2010	1	0	4	0	0	0	0				0	0		0	0
XMZ-684	PNG2010	1	1	4	0	0	0	0				0	0		0	0
XMZ-685	PNG2010	1	1	4	0	0	0	0				0	0		0	0
XMZ-686	PNG2010	1	0	4	0	0	0	0				0	0		0	0
XMZ-687	PNG2010	1	1	3	0	0	0	0				0	0		0	0
XMZ-688	PNG2010	1	1	4	0	0	0	0				0	0		0	1
XMZ-689	PNG2010	1	1	3	0	0	0	0				0	0		0	0
XMZ-69	PNG2010	1	1	2	0	0	0	0				0	0		0	0
XMZ-690	PNG2010	1	1	3	0	0	0	0				0	0		1	0
XMZ-691	PNG2010	1	0	4	0	0	0	0				0	0		0	0
XMZ-692	PNG2010	1	1	1	0	0	0	0				0	0		0	0
XMZ-693	PNG2010	1	0	4	0	0	0	0				0	0		0	0
XMZ-694	PNG2010	1	0	4	0	0	0	0				0	0		0	0
XMZ-695	PNG2010	1	0	4	0	0	0	0				0	0		0	0
XMZ-696	PNG2010	1	0	4	0	0	0	0				0	0		0	0
XMZ-697	PNG2010	1	0	1	0	0	0	0				0	0		1	0
XMZ-698	PNG2010	1	0	1	0	0	0	0				0	0		0	0
XMZ-699	PNG2010	1	1	1	0	0	0	0				0	0		0	0
XMZ-7	PNG2010	1	1	1	0	0	0	0				0	0		0	1
XMZ-70	PNG2010	1	0		0	0	0	0				0	0		0	0
XMZ-700	PNG2010	1	1	4	0	0	0	0				0	0		0	0
XMZ-701	PNG2010	1	1	4	0	0	0	0				0	0		0	0
XMZ-702	PNG2010	1	1	2	0	0	0	0				0	0		0	0
XMZ-703	PNG2010	1	1	1	0	0	0	0				0	0		0	0
XMZ-704	PNG2010	1	1	4	0	0	0	0				0	0		0	0
XMZ-705	PNG2010	1	0	4	0	0	0	0				0	0		0	0
XMZ-706	PNG2010	1	1	4	0	0	0	0				0	0		0	0
XMZ-707	PNG2010	1	0	2	0	0	1302	1	3.62	1		0	0		0	0		0
XMZ-708	PNG2010	1	0	4	0	0	0	0				0	0		0	0
XMZ-709	PNG2010	1	0	4	0	0	0	0				0	0		0	0
XMZ-71	PNG2010	1	0	2	0	0	0	0				0	0		0	0
XMZ-710	PNG2010	1	0	2	0	0	0	0				0	0		0	0
XMZ-711	PNG2010	1	1	2	0	0	0	0				0	0		0	0
XMZ-712	PNG2010	1	1	1	0	0	0	0				0	0		0	0
XMZ-713	PNG2010	1	1	1	0	0	0	0				0	0		0	0
XMZ-714	PNG2010	1	0	4	0	0	0	0				0	0		0	0
XMZ-715	PNG2010	1	0	2	0	0	0	0				0	0		0	0
XMZ-716	PNG2010	1	0	1	0	0	0	0				0	0		0	0
XMZ-717	PNG2010	1	0	1	0	0	0	0				0	0		0	0
XMZ-718	PNG2010	1	1	4	0	0	0	0				0	0		0	0
XMZ-719	PNG2010	1	0	4	0	0	0	0				0	0		0	0
XMZ-72	PNG2010	1	0	1	0	0	0	0				0	0		0	0
XMZ-720	PNG2010	1	1	4	0	0	0	0				0	0		0	0
XMZ-721	PNG2010	1	0	4	0	0	0	0				0	0		1	0
XMZ-722	PNG2010	1	0	4	0	0	0	0			0	1.154	1	0	0	0	0
XMZ-723	PNG2010	1	0	4	0	0	0	0				0	0		0	0
XMZ-724	PNG2010	1	1	4	0	0	0	0				0	0		0	0
XMZ-725	PNG2010	1	0	3	0	0	0.0574	1	0.952	1		0	0		0	1
XMZ-726	PNG2010	1	0	3	0	0	0	0				0	0		0	0
XMZ-727	PNG2010	1	1	3	0	0	0	0				0	0		0	0
XMZ-728	PNG2010	1	1	4	0	0	0	0				0	0		0	0
XMZ-729	PNG2010	1	1	3	0	0	0	0				0	0		0	0
XMZ-73	PNG2010	1	1	1	0	0	0	0				0	0		0	0
XMZ-730	PNG2010	1	1	2	1	0	6.8	1	0.746	1		0	0		0	0		0
XMZ-731	PNG2010	1	0	2	0	0	0	0				0	0		1	0
XMZ-732	PNG2010	1	0	2	0	0	0	0				0	0		0	0
XMZ-733	PNG2010	1	0	2	0	0	0	0				0	0		0	0
XMZ-734	PNG2010	1	0	1	0	0	0	0				0	0		0	0
XMZ-735	PNG2010	1	1	4	0	0	0	0				0	0		0	0
XMZ-736	PNG2010	1	1	4	0	0	0	0				0	0		0	0
XMZ-737	PNG2010	1	0	4	0	0	0	0				0	0		1	0
XMZ-738	PNG2010	1	1	4	0	0	0	0				0	0		0	0
XMZ-739	PNG2010	1	0	4	0	0	0	0				0	0		0	0
XMZ-74	PNG2010	1	0	4	0	0	0	0				0	0		0	0
XMZ-740	PNG2010	1	1	1	1	0	197	1	0.316	1		0	0		0	0		0
XMZ-741	PNG2010	1	0	1	0	0	0	0				0	0		0	0
XMZ-742	PNG2010	1	0	4	0	0	0	0				0	0		0	0
XMZ-743	PNG2010	1	1	1	0	1	0	0			0	4.92	1	0	0	0	0
XMZ-744	PNG2010	1	0	1	0	0	0	0				0	0			0
XMZ-745	PNG2010	1	1	3	0	0	0	0				0	0		0	0
XMZ-746	PNG2010	1	0	4	0	0	0	0				0	0		0	0
XMZ-747	PNG2010	1	0	4	0	0	0	0				0	0		0	0
XMZ-748	PNG2010	1	0	1	0	0	0	0				0	0		0	0
XMZ-749	PNG2010	1	0	1	0	0	0	0				0	0		0	0
XMZ-75	PNG2010	1	1	1	0	0	0	0				0	0		0	0
XMZ-750	PNG2010	1	1	1	0	0	0	0				0	0		1	0
XMZ-751	PNG2010	1	1	4	0	0	2.62	1	242	1		0	0		0	0		0
XMZ-752	PNG2010	1	1	4	0	0	0	0				0	0			0
XMZ-753	PNG2010	1	0	4	0	0	0	0				0	0		0	0
XMZ-754	PNG2010	1	1	3	0	1	0	0			3.2	16	1	1	0	0	0
XMZ-755	PNG2010	1	1	3	0	0	0	0				0	0		0	0
XMZ-756	PNG2010	1	1	2	0	0	12.24	1	6.72	1	0	0.33	1	0	0	0	1	0
XMZ-757	PNG2010	1	1	2	0	1	0	0			0	1.614	1	0	0	0	0
XMZ-758	PNG2010	1	1	1	0	0	0	0				0	0		0	0
XMZ-759	PNG2010	1	0	1	0	0	0	0				0	0		0	0
XMZ-76	PNG2010	1	1	1	0	0	0	0				0	0		0	1
XMZ-760	PNG2010	1	0	4	0	0	0	0				0	0		0	0
XMZ-761	PNG2010	1	1	1	0	0	0	0				0	0		0	0
XMZ-762	PNG2010	1	1	4	0	0	0	0				0	0		0	0
XMZ-763	PNG2010	1	0	4	0	0	0	0				0	0		0	0
XMZ-764	PNG2010	1	1	4	0	0	0	0				0	0		0	0
XMZ-765	PNG2010	1	0	4	0	0	0	0				0	0		1	1
XMZ-766	PNG2010	1	0	1	0	1	0	0			0	12.4	1	0	0	0	0
XMZ-767	PNG2010	1	0	1	0	0	0	0				0	0		0	0
XMZ-768	PNG2010	1	1	1	0	0	0	0				0	0		0	0
XMZ-769	PNG2010	1	1	3	0	0	0	0				0	0		0	0
XMZ-77	PNG2010	1	0		0	0	0	0			0	0.308	1	0	0	0	1
XMZ-770	PNG2010	1	1	4	0	0	0	0				0	0		0	0
XMZ-771	PNG2010	1	0	4	0	0	0	0				0	0		0	0
XMZ-772	PNG2010	1	0	2	0	0	0	0			0	4.74	1	0	0	0
XMZ-773	PNG2010	1	0	2	0	0	0	0				0	0		0	0
XMZ-774	PNG2010	1	1	2	0	0	0	0				0	0		0	1
XMZ-775	PNG2010	1	1	1	0	1	0	0			17.18	85.6	1	1	0	0	1
XMZ-776	PNG2010	1	1	4	0	0	0	0				0	0		0	0
XMZ-777	PNG2010	1	1	4	0	0	0	0			0	6.22	1	0	0	0
XMZ-778	PNG2010	1	1	4	0	0	0	0				0	0		0	0
XMZ-779	PNG2010	1	1	4	1	0	3.22	1	548	1		0	0		0	0		0
XMZ-78	PNG2010	1	1	4	0	0	0	0				0	0		0	0
XMZ-780	PNG2010	1	1	1	1	0	5.94	1	382	1		0	0		0	0
XMZ-781	PNG2010	1	0	4	0	0	0	0				0	0		0	0
XMZ-782	PNG2010	1	0	4	0	0	0	0				0	0		1	0
XMZ-783	PNG2010	1	0	1	0	0	0	0				0	0		0	0
XMZ-784	PNG2010	1	0	1	0	0	0	0				0	0		0	0
XMZ-785	PNG2010	1	1	2	0	0	0	0				0	0		0	0
XMZ-786	PNG2010	1	0	4	0	0	0	0				0	0		0	0
XMZ-787	PNG2010	1	0	4	0	0	0	0				0	0		0	0
XMZ-788	PNG2010	1	0	2	0	0	0	0				0	0		0	0
XMZ-789	PNG2010	1	0	1	0	0	0	0				0	0		0	0
XMZ-79	PNG2010	1	0	4	0	0	0	0				0	0		0	0
XMZ-790	PNG2010	1	1	1	0	0	0	0				0	0		0	1
XMZ-792	PNG2010	1	0	2	0	0	0	0			0	11.32	1	0	0	0	1
XMZ-793	PNG2010	1	0	2	0	0	0	0				0	0		0	0
XMZ-794	PNG2010	1	1	1	0	0	0	0				0	0		0	0
XMZ-795	PNG2010	1	1	1	0	0	0	0				0	0		0	0
XMZ-796	PNG2010	1	0	1	0	0	0	0			0.234	18.76	1	1	0	0	0
XMZ-797	PNG2010	1	0		0	0	0	0				0	0		0	0
XMZ-798	PNG2010	1	1	2	0	0	0	0			0	9.02	1	0	1	0	1
XMZ-799	PNG2010	1	1	4	0	0	0	0				0	0		0	0
XMZ-8	PNG2010	1	1	1	0	0	0	0				0	0		0	1
XMZ-80	PNG2010	1	0	1	0	0	0	0				0	0		0	0
XMZ-800	PNG2010	1	1	4	0	0	0	0				0	0		0	0
XMZ-801	PNG2010	1	1	1	0	0	0	0				0	0		0	0
XMZ-802	PNG2010	1	1	4	0	0	0	0				0	0		0	0
XMZ-803	PNG2010	1	0	4	0	0	0	0			0	94.8	1	0	0	0	1
XMZ-804	PNG2010	1	1	2	0	0	0	0				0	0		0	0
XMZ-805	PNG2010	1	1	1	0	0	0	0				0	0		0	0
XMZ-806	PNG2010	1	0	1	0	0	0	0				0	0		0	0
XMZ-807	PNG2010	1	0	1	0	0	0	0				0	0		0	1
XMZ-808	PNG2010	1	1	4	0	0	0	0				0	0		0	0
XMZ-809	PNG2010	1	1	1	0	0	0	0				0	0		0	0
XMZ-81	PNG2010	1	1		0	0	0	0				0	0		0	0
XMZ-810	PNG2010	1	1	4	0	0	0	0				0	0		0	0
XMZ-811	PNG2010	1	0	4	0	0	0	0				0	0		0	0
XMZ-812	PNG2010	1	1	1	0	0	0	0			0	4.56	1	0	0	0	0
XMZ-813	PNG2010	1	1	4	0	0	0	0				0	0		0	0
XMZ-814	PNG2010	1	1	4	0	0	0	0				0	0		0	0
XMZ-815	PNG2010	1	0	4	0	0	0	0				0	0		0	0
XMZ-816	PNG2010	1	0	2	0	0	0	0				0	0		0	0
XMZ-817	PNG2010	1	1	3	0	0	0	0				0	0		0	0
XMZ-818	PNG2010	1	0	2	0	0	0	0				0	0		0	0
XMZ-819	PNG2010	1	0	1	0	0	0	0				0	0		0	0
XMZ-82	PNG2010	1	0	4	0	0	0	0				0	0		0	0
XMZ-820	PNG2010	1	1	1	0	0	0	0				0	0		1	1
XMZ-821	PNG2010	1	1	4	0	0	0	0				0	0		0	0
XMZ-822	PNG2010	1	0	4	0	0	0	0				0	0		0	0
XMZ-823	PNG2010	1	0	2	0	1	0	0			1.146	1.16	1	1	0	0	1
XMZ-824	PNG2010	1	0	1	0	0	0	0				0	0		0	0
XMZ-825	PNG2010	1	1	4	0	0	0	0				0	0		0	0
XMZ-826	PNG2010	1	1	3	0	0	0	0				0	0		0	0
XMZ-827	PNG2010	1	1	4	0	0	0	0				0	0		0	0
XMZ-828	PNG2010	1	0	4	0	0	0	0				0	0		0	0
XMZ-829	PNG2010	1	1	1	0	0	0	0				0	0		0	0
XMZ-83	PNG2010	1	1	2	0	0	0	0				0	0		1	1
XMZ-830	PNG2010	1	1	4	0	0	0	0				0	0		0	0
XMZ-831	PNG2010	1	1	4	0	0	0	0				0	0		0	0
XMZ-832	PNG2010	1	0	2	0	0	0	0				0	0		0	0
XMZ-833	PNG2010	1	1	2	1	0	7.64	1	0	0		0	0		0	0		0
XMZ-834	PNG2010	1	0	1	0	1	0	0			13.88	8.58	1	1	0	0	1
XMZ-835	PNG2010	1	1	1	0	0	0	0				0	0		0	0
XMZ-836	PNG2010	1	1	4	0	0	0	0				0	0		0	0
XMZ-837	PNG2010	1	0	4	0	0	0	0				0	0		0	0
XMZ-838	PNG2010	1	0	2	1	0	1.11	1	63.4	1		0	0		0	0		0
XMZ-839	PNG2010	1	0	1	0	1	0	0			0.86	8.18	1	1	0	0	1
XMZ-84	PNG2010	1	0	1	0	0	0	0				0	0		0	0
XMZ-840	PNG2010	1	1	3	0	1	0	0			0	0.906	1	0	0	0	0
XMZ-841	PNG2010	1	1	4	0	0	0	0				0	0		0	0
XMZ-842	PNG2010	1	0	3	0	0	0	0				0	0		0	0
XMZ-843	PNG2010	1	1	1	0	0	0	0				0	0		0	0
XMZ-844	PNG2010	1	0	4	0	0	0	0				0	0		0	0
XMZ-845	PNG2010	1	1	1	0	0	0	0				0	0		0	0
XMZ-846	PNG2010	1	1	4	0	0	0	0				0	0		0	0
XMZ-847	PNG2010	1	0	4	0	0	0	0				0	0		0	0
XMZ-848	PNG2010	1	1	1	0	0	0	0				0	0		0	0
XMZ-849	PNG2010	1	0	1	0	0	0	0				0	0		0	0
XMZ-85	PNG2010	1	1	1	0	0	0	0				0	0		0	0
XMZ-850	PNG2010	1	1	1	0	0	0	0				0	0		0	0
XMZ-851	PNG2010	1	0	4	0	0	0	0				0	0		0	0
XMZ-852	PNG2010	1	0	4	0	0	0	0				0	0		0	0
XMZ-853	PNG2010	1	0	1	0	0	0	0				0	0		0	0
XMZ-854	PNG2010	1	1	1	0	0	0	0				0	0		0	0
XMZ-855	PNG2010	1	0	4	0	0	0	0				0	0		0	0
XMZ-856	PNG2010	1	1	1	0	0	0	0				0	0		0	0
XMZ-859	PNG2010	1	0	4	0	0	0	0				0	0		0	0
XMZ-86	PNG2010	1	0	1	0	0	0	0				0	0		0	0
XMZ-860	PNG2010	1	0	1	0	0	0	0				0	0			0
XMZ-861	PNG2010	1	0	3	0	0	0	0				0	0		0	0
XMZ-862	PNG2010	1	0	4	0	0	0	0				0	0		0	0
XMZ-863	PNG2010	1	1	1	0	0	3.2	1	4.74	1		0	0		0	0		0
XMZ-864	PNG2010	1	0	1	0	0	0	0				0	0		1	0
XMZ-865	PNG2010	1	0	1	0	0	0	0				0	0		0	0
XMZ-866	PNG2010	1	1	4	0	0	0	0				0	0		0	0
XMZ-867	PNG2010	1	0	4	0	0	0	0				0	0		0	0
XMZ-868	PNG2010	1	1	2	1	0	2860	1	0.372	1		0	0		0	0		0
XMZ-869	PNG2010	1	1	1	0	0	0	0				0	0		0	0
XMZ-87	PNG2010	1	1		0	0	0	0				0	0		1	1
XMZ-870	PNG2010	1	1	4	0	0	0	0				0	0		0	0
XMZ-871	PNG2010	1	1	1	0	0	0	0				0	0		0	0
XMZ-872	PNG2010	1	0	1	0	0	0	0				0	0		0	0
XMZ-873	PNG2010	1	1	1	0	0	0	0				0	0		0	0
XMZ-874	PNG2010	1	1	4	0	0	0	0				0	0		0	0
XMZ-875	PNG2010	1	1	4	0	0	0	0				0	0		0	0
XMZ-876	PNG2010	1	0	4	0	0	0	0			0	0.75	1	0	0	0	1
XMZ-877	PNG2010	1	0	2	0	0	0	0				0	0		0	0
XMZ-878	PNG2010	1	0	4	0	0	0	0				0	0		0	0
XMZ-879	PNG2010	1	0	2	0	1	0	0			1.156	0.904	1	1	0	0	0
XMZ-88	PNG2010	1	1		0	0	0	0				0	0		0	0
XMZ-880	PNG2010	1	1	1	0	1	0	0			1.17	2.32	1	1	0	0	1
XMZ-881	PNG2010	1	1	1	0	0	0	0				0	0		0	0
XMZ-882	PNG2010	1	1	1	0	0	0	0				0	0		0	0
XMZ-883	PNG2010	1	1	1	0	0	0	0				0	0		0	0
XMZ-884	PNG2010	1	0	4	0	1	0	0				0	0		0	0
XMZ-885	PNG2010	1	1		0	0	0	0				0	0		0	0
XMZ-886	PNG2010	1	1	4	0	0	0	0				0	0		0	0
XMZ-887	PNG2010	1	0	4	0	0	7.96	1	0	0	0	3.16	1	0	0	0	0	0
XMZ-888	PNG2010	1	0	1	0	0	0	0				0	0		0	0
XMZ-889	PNG2010	1	1	4	0	0	0	0				0	0		0	0
XMZ-890	PNG2010	1	0	4	0	0	0	0				0	0		0	0
XMZ-891	PNG2010	1	0	3	1	0	12	1	612	1		0	0		0	0		0
XMZ-892	PNG2010	1	0	2	1	0	3.28	1	182	1		0	0		0	0		0
XMZ-893	PNG2010	1	1	2	0	0	1.084	1	0.362	1		0	0		0	0
XMZ-894	PNG2010	1	1	2	0	0	0	0			0	0.844	1	0	0	0	1
XMZ-895	PNG2010	1	1	1	1	0	5.06	1	464	1		0	0		0	0		0
XMZ-896	PNG2010	1	0	1	0	0	0	0				0	0		0	0
XMZ-897	PNG2010	1	1	4	0	1	0	0			0	20.8	1	0	0	0	1
XMZ-898	PNG2010	1	0	4	0	0	0	0				0	0		0	0
XMZ-899	PNG2010	1	0	1	0	0	0	0				0	0		0	0
XMZ-9	PNG2010	1	0	4	0	0	0	0				0	0		0	0
XMZ-90	PNG2010	1	1	2	0	0	0	0				0	0		0	0
XMZ-900	PNG2010	1	0	1	0	0	0	0				0	0		0	0
XMZ-901	PNG2010	1	1	4	0	0	0	0				0	0		0	0
XMZ-902	PNG2010	1	0	4	0	0	0	0				0	0		0	0
XMZ-903	PNG2010	1	0	1	0	0	0	0				0	0		0	0
XMZ-904	PNG2010	1	0	3	0	0	0	0				0	0		0	0
XMZ-905	PNG2010	1	1	4	0	0	0	0				0	0		0	0
XMZ-906	PNG2010	1	0	4	0	0	1.974	1	25	1		0	0		0	0		0
XMZ-907	PNG2010	1	1	2	0	0	0	0				0	0		0	0
XMZ-908	PNG2010	1	0	2	0	1	0	0			1.762	1.242	1	1	0	0	0
XMZ-909	PNG2010	1	1	1	0	0	0	0				0	0		0	0
XMZ-91	PNG2010	1	0	2	0	0	0	0				0	0		0	0
XMZ-910	PNG2010	1	0	4	0	0	0	0				0	0		0	0
XMZ-911	PNG2010	1	1	3	0	0	0	0				0	0		0	0
XMZ-912	PNG2010	1	0	4	0	0	0	0				0	0		0	1
XMZ-913	PNG2010	1	0	2	0	0	0	0				0	0		0	0
XMZ-914	PNG2010	1	1	1	0	0	0	0				0	0			0
XMZ-915	PNG2010	1	1	1	0	0	0	0				0	0		0	0
XMZ-916	PNG2010	1	1	2	0	0	0	0				0	0		1	1
XMZ-917	PNG2010	1	0	4	0	0	0	0				0	0		0	0
XMZ-918	PNG2010	1	0	2	0	0	0	0				0	0		0	0
XMZ-919	PNG2010	1	1	1	0	0	0	0				0	0		0	0
XMZ-92	PNG2010	1	0	1	0	0	0	0				0	0		0	0
XMZ-920	PNG2010	1	1	1	0	0	0	0				0	0		0	0
XMZ-921	PNG2010	1	1	4	0	0	0	0				0	0		0	0
XMZ-922	PNG2010	1	0	4	0	0	0	0				0	0		0	0
[truncated: 14,494 more rows]
